# Supplementary material for: Difference in the Breast Milk Proteome between Allergic and Non-Allergic Mothers
Source: PLoS One. 2015 Mar 23;10(3):e0122234. doi: 10.1371/journal.pone.0122234 (PMC4370490; doi:10.1371/journal.pone.0122234)
Supplement: S1 Table — (XLSX) [file pone.0122234.s001.xlsx]

## Sheet: Details milk collection
		Non-allergic	Allergic
Collection time	Morning (0-10h)	2	3
	Mid day (10-18h)	3	6
	Evening (18-0h)	3	0
	Unknown	2	1
Collection method	From bottle after using breast pump	1	1
	Direct from breast before feeding	0	1
	Direct from breast during feeding	3	4
	Direct from breast after feeding	1	3
	From breast that was not used for feeding	2	1
	Direct from breast at non-feeding time	3	0
