# Supplementary material for: Difference in the Breast Milk Proteome between Allergic and Non-Allergic Mothers
Source: PLoS One. 2015 Mar 23;10(3):e0122234. doi: 10.1371/journal.pone.0122234 (PMC4370490; doi:10.1371/journal.pone.0122234)
Supplement: S2 Table — Proteins present in only allergic or non-allergic mothers, and proteins that differ significantly between groups are indicated by an X in the respective three columns. (XLSX) [file pone.0122234.s002.xlsx]

## Sheet: Full dataset
															IBAQ intensities of allergic mothers										IBAQ intensities of non-allergic mothers										LFQ intensities of allergic mothers										LFQ intensities of non-allergic mothers
Uniprot	Protein Names	Gene Names	Average allergic mothers	Std. dev. allergic mothers	Average non-allergic mothers	Std. dev. non-allergic mothers	Only allergic mother	Only non-allergic mothers	Significantly different	Ratio allergic/non-allergic	Mother A1	Mother A2	Mother A3	Mother A4	Mother A5	Mother A6	Mother A7	Mother A8	Mother A9	Mother A10	Mother N1	Mother N2	Mother N3	Mother N4	Mother N5	Mother N6	Mother N7	Mother N8	Mother N9	Mother N10	Mother A1	Mother A2	Mother A3	Mother A4	Mother A5	Mother A6	Mother A7	Mother A8	Mother A9	Mother A10	Mother N1	Mother N2	Mother N3	Mother N4	Mother N5	Mother N6	Mother N7	Mother N8	Mother N9
P00709	Alpha-lactalbumin;Lactose synthase B protein;Lysozyme-like protein 7	LALBA;LYZL7	9.07424	0.313468	9.4204	0.169558				-0.346154	8.11408	8.22886	7.92849	8.34891	8.61614	8.04825	8.05717	7.82244	8.42805	8.82147	8.7123	8.74392	9.06009	9.01924	8.64066	9.0114	8.86083	8.67604	8.9119	9.08814	9.04301	8.94536	9.0447	9.06648	9.17164	9.08368	9.02416	8.99002	9.10102	9.27235	9.58552	9.35515	9.51524	9.45375	9.23361	9.35114	9.43028	9.54045	9.23606
P02768-1;P02768;A8K9P0;A6NBZ8;B2RBS8;B4DPP6;Q56G89;B4DPR2;B7WNR0;P02768-2;Q8IUK7	Serum albumin;cDNA FLJ78413, highly similar to Homo sapiens albumin, mRNA;Putative uncharacterized protein ALB;cDNA, FLJ95666, highly similar to Homo sapiens albumin (ALB), mRNA;cDNA FLJ54371, highly similar to Serum albumin;cDNA FLJ50830, highly similar to Serum albumin;ALB protein	ALB;GIG20;GIG42;PRO0903;PRO1708;PRO2044;PRO2619;PRO2675;UNQ696/PRO1341	9.57537	0.138048	9.46176	0.17436				0.11361	8.14829	8.27971	8.12924	8.21924	8.2403	8.06111	8.08845	7.90213	8.23437	8.40576	7.99619	8.03141	8.34764	8.42114	7.99737	8.35991	8.24346	7.93977	8.13818	8.23553	9.59144	9.44495	9.74501	9.37552	9.52835	9.73907	9.67032	9.59284	9.52209	9.54413	9.60081	9.47978	9.43723	9.4535	9.34392	9.37712	9.44518	9.62121	9.40557
P02788;A8K494;A8K9U8;B2MV13;B3VMW0;Q5DSM0;Q5EK51	Kaliocin-1;Lactoferroxin-A;Lactoferroxin-B;Lactoferroxin-C;Lactotransferrin;Talalactoferrin;cDNA FLJ78440, highly similar to Human lactoferrin;cDNA FLJ75480, highly similar to Human lactoferrin;Lactoferrin;Growth-inhibiting protein 12	LF;LTF;GIG12	9.6075	0.227259	9.52297	0.219436				0.0845347	8.09412	8.12827	8.10938	8.48068	8.41172	7.96744	7.92873	7.79988	8.38106	8.30696	7.97813	7.99613	8.29603	8.33746	8.12509	8.35374	8.14308	7.62989	8.21911	8.24633	9.55693	9.29688	9.73132	9.75971	9.80107	9.64994	9.54102	9.48582	9.76523	9.48708	9.70125	9.49783	9.50806	9.49103	9.56741	9.48339	9.46562	9.33327	9.6478
Q6ZW64	cDNA FLJ41552 fis, clone COLON2004478, highly similar to Protein Tro alpha1 H,myeloma		8.52837	0.196012	8.43578	0.199106				0.0925844	7.37273	7.53419	7.27254	7.72182	7.49121	7.22256	7.53275	7.02535	7.47197	7.33449	7.29859	7.3075	7.45171	7.44281	7.74054	7.681	7.65148	7.09677	7.56317	7.50842	8.49676	8.34978	8.54183	8.61325	8.57755	8.69792	8.8908	8.42057	8.53482	8.16038	8.65353	8.30079	8.27772	8.03818	8.84604	8.5004	8.60567	8.22657	8.56407
P01833;Q8TE27	Polymeric immunoglobulin receptor;Secretory component	PIGR	8.85437	0.238159	8.76407	0.219215				0.0902976	7.24881	7.46064	7.15957	7.61681	7.63727	7.10748	7.34939	7.02032	7.43564	7.70945	7.15198	7.10312	7.59378	7.51306	7.5793	7.65622	7.45568	7.06614	7.54145	7.43144	8.78927	8.64926	8.88125	8.89485	9.00877	8.81379	9.06255	8.76185	8.7918	8.89028	8.77047	8.56606	8.76764	8.62563	9.0289	8.7663	8.75252	8.78845	8.88155
P19835-1;P19835;B4DSX9;O75612;Q86SR3;Q9UMB1;P19835-2	Bile salt-activated lipase;Bile salt-stimulated lipase;Bucelipase;Carboxyl ester lipase;Cholesterol esterase;Pancreatic lysophospholipase;Sterol esterase;cDNA FLJ51297, highly similar to Bile salt-activated lipase (EC 3.1.1.3);Bile salt-dependent lipase oncofetal isoform;CEL protein;Pancreatic cholesterol esterase	BAL;CEL	8.46278	0.264111	8.41971	0.178709				0.0430704	7.03523	6.94198	7.12853	7.38922	7.50795	6.93971	7.0086	6.98466	7.51813	7.58275	7.33181	7.25933	7.59264	7.62425	7.33413	7.57779	7.26114	7.05553	7.37009	7.30427	8.36879	7.88891	8.60589	8.50734	8.67755	8.5385	8.44111	8.45787	8.70808	8.43372	8.67499	8.46627	8.49072	8.54209	8.38055	8.35234	8.20938	8.44018	8.41
A2MYD0;A2NYV5;Q8NEJ1;Q96SB0	V1-17 protein;Light chain Fab;Putative uncharacterized protein;Anti-streptococcal/anti-myosin immunoglobulin lambda light chain variable region	V1-17	8.09662	0.194584	8.09979	0.249856				-0.0031702	7.09785	7.37652	7.38902	7.36288	7.33694	7.09496	7.02255	6.78994	7.26236	7.26005	7.19756	7.10267	7.32498	7.24286	7.70063	7.68406	7.45632	6.90232	7.489	7.35064	8.19535	7.90946	8.3351	8.248	8.01195	8.11481	8.14417	8.21895	7.95448	7.83392	8.202	7.93599	7.82688	7.69369	8.62339	8.278	8.22673	7.89324	8.3092
Q15537;Q6PIL8;Q6PJF2	J kappa 5;IGK@ protein	IGK@	8.02687	0.184181	7.99832	0.368073				0.0285481	7.26069	7.266	7.17003	7.53017	7.29486	7.08792	7.29183	6.87868	7.21537	6.96759	7.04458	6.71964	7.33191	7.10343	7.52578	7.58147	7.34023	6.40681	7.42121	7.16622	7.96282	7.8567	8.12529	8.13887	8.12349	8.18458	8.43133	7.78589	8.03052	7.62918	8.28899	7.71032	7.86909	7.65006	8.36767	8.13242	8.1867	7.68361	8.22417
P05814	Beta-casein	CASB;CSN2	7.56477	0.486557	8.39079	0.330998				-0.826026	6.79148	7.41916	6.45824	7.05446	7.23045	7.49549	7.26463	5.91672	7.19033	7.19145	7.87547	7.67599	8.41276	7.80315	8.0545	7.97509	7.47391	7.18963	7.9028	7.72649	7.50092	7.74279	7.44342	7.321	7.38265	8.36468	7.73937	7.31603	7.53747	7.29933	8.69927	8.46067	8.77565	8.0959	8.55319	8.2521	8.09262	8.23646	8.45119
Q96K68;Q6MZW0;Q8WY24;Q6N090	cDNA FLJ14473 fis, clone MAMMA1001080, highly similar to Homo sapiens SNC73 protein (SNC73) mRNA;Putative uncharacterized protein DKFZp686J11235;SNC66 protein;Putative uncharacterized protein DKFZp686G21220	DKFZp686J11235;DKFZp686G21220	8.06037	0.170962	7.74348	0.246531				0.316895	6.96987	7.01187	6.90486	7.10452	6.91254	6.84096	6.93698	6.7876	6.4679	6.83024	6.62353	6.66422	6.48715	6.4805	6.98513	7.11454	7.05873	6.44091	6.79115	6.79012	8.11291	7.91494	8.34545	8.16456	7.99922	8.135	8.23912	8.23058	7.77248	7.68949	7.98613	7.79508	7.34284	7.23902	8.23626	7.66337	7.93821	7.56509	7.97695
P61769;A6XND9;A6XMH4;B4E0X1;A6XMH5;Q9UD48;Q9UM88	Beta-2-microglobulin;Beta-2-microglobulin form pI 5.3;cDNA FLJ57067, highly similar to Beta-2-microglobulin;Beta 2-microglobulin protein	B2M;CDABP0092;HDCMA22P;beta 2-microglobulin	7.36908	0.221866	7.53933	0.247348				-0.170251	6.6118	6.58771	6.61441	7.02313	6.8361	6.46889	6.66905	6.34441	6.89489	6.97134	6.72003	6.77725	7.26713	7.00518	6.98691	7.13475	7.04755	6.42775	7.05729	7.13814	7.42899	7.11511	7.49985	7.64452	7.44359	7.3012	7.333	7.22251	7.34302	7.35902	7.53357	7.49357	7.74678	7.4349	7.64973	7.47525	7.5398	7.30188	7.65532
P61626;B2R4C5	1,4-beta-N-acetylmuramidase C;Lysozyme C	LYZ;LZM;hCG_24462	7.50087	0.444362	7.03184	0.608682				0.469025	6.87008	6.5756	6.74453	6.86204	7.18758	6.50224	6.06896	5.84856	7.26131	6.58054	6.6616	6.28267	6.73262	6.61895	6.54861	6.81578	6.6212	4.87284	7.0221	6.03266	7.73294	7.11803	7.81121	7.64332	7.94304	7.59023	7.07806	6.97366	7.95764	7.16056	7.58687	7.118	7.1371	6.91509	7.27133	6.95014	7.11388	6.02362	7.62829
P10451-1;P10451;A6XMV6;Q4W597;P10451-4;B7Z351;P10451-2;P10451-3;C4B6Q2;Q3LGB0;Q567T5	Bone sialoprotein 1;Nephropontin;Osteopontin;Secreted phosphoprotein 1;Urinary stone protein;Uropontin;cDNA FLJ78337, highly similar to Homo sapiens secreted phosphoprotein 1 (osteopontin, bone sialoprotein I, early T-lymphocyte activation 1), transcript variant 1, mRNA;Putative uncharacterized protein SPP1;Secreted phosphoprotein 1 (Osteopontin, bone sialoprotein I, early T-lymphocyte activation…	OPN;PSEC0156;SPP1;hCG_38538;opn	7.40687	0.408184	8.09296	0.25997				-0.686087	6.62816	6.96902	6.43721	6.90476	6.70329	6.10281	6.35814	6.0443	6.94032	7.32033	7.07751	7.35591	7.66915	7.59975	7.13884	7.73899	7.48068	7.04344	7.13149	7.22678	7.61451	7.28574	7.72151	7.24027	7.23639	7.07247	7.28639	7.44871	7.42812	7.73459	7.92906	8.31385	8.46982	8.11936	7.90223	8.29106	8.23525	8.14261	7.83582
P08571;B2R888	Monocyte differentiation antigen CD14;Monocyte differentiation antigen CD14, membrane-bound form;Monocyte differentiation antigen CD14, urinary form;Myeloid cell-specific leucine-rich glycoprotein;cDNA, FLJ93789, highly similar to Homo sapiens CD14 antigen (CD14), mRNA	CD14	7.62335	0.251607	7.57532	0.153429				0.0480359	6.55127	6.78063	6.45519	6.77558	6.85372	6.23088	6.22235	6.53387	6.69454	6.95594	6.39709	6.70197	6.82193	6.74471	6.82083	6.87419	6.64722	6.47069	6.75713	6.70467	7.51472	7.52736	7.54846	7.68107	7.83483	7.44317	7.47274	7.95502	7.58734	7.6688	7.56157	7.69401	7.55182	7.40531	7.77463	7.49899	7.42802	7.80622	7.55706
P05413;B2RAB6;Q6IBD7;P10790;Q58DW1;Q6VTH7	Fatty acid-binding protein 3;Fatty acid-binding protein, heart;Heart-type fatty acid-binding protein;Mammary-derived growth inhibitor;Muscle fatty acid-binding protein;FABP3 protein	FABP11;FABP3;MDGI	7.44117	0.464613	7.33516	0.452354				0.106016	6.81298	7.25515	5.87939	6.84585	6.65548	5.81926	6.28634	6.70729	6.7567	6.97605	6.17516	6.36966	6.72208	6.98423	5.68682	6.69082	6.85943	5.74009	6.2413	6.68743	7.63342	7.87696	6.84266	7.51346	7.46718	6.8342	7.27989	7.86585	7.51424	7.58388	7.32203	7.48354	7.48755	7.63033	6.68222	7.33312	7.69496	7.052	7.14591
P47710-1;P47710;A1A510;P47710-2;Q4PNR5	Alpha-S1-casein;Casoxin-D;Casein	CASA;CSN1;CSN1S1	7.2306	0.82641	7.78855	0.464708				-0.55795	6.27494	7.6504	5.56309	7.02649	6.80955	7.21474	5.82358	5.02069	6.9164	6.94445	7.11935	6.85485	7.7668	6.88396	8.0029	7.11267	7.08461	6.40164	7.22144	7.50592	6.9712	8.3175	6.44093	7.36061	7.43131	8.21037	6.66962	6.14461	7.54346	7.21635	8.01561	7.57923	8.25686	7.19179	8.68253	7.31012	7.57687	7.35991	7.83592
P01011-2;P01011;B3KS79;P01011-1	Alpha-1-antichymotrypsin;Alpha-1-antichymotrypsin His-Pro-less;Cell growth-inhibiting gene 24/25 protein;Serpin A3;cDNA FLJ35730 fis, clone TESTI2003131, highly similar to ALPHA-1-ANTICHYMOTRYPSIN	AACT;GIG24;GIG25;SERPINA3	7.65354	0.404625	7.58971	0.506633				0.063837	6.84574	6.88388	6.17615	6.88659	6.76661	5.93257	6.07864	5.99881	6.86104	6.46514	5.8723	6.16909	6.92137	6.26675	6.9756	7.12691	6.71282	5.8278	7.20022	6.63364	8.07463	7.82059	7.46109	7.86474	7.88454	7.36784	7.30636	7.4299	8.01974	7.306	7.17762	7.34114	7.79294	7.14392	8.02498	7.81954	7.63476	7.22363	8.21577
P01009-1;P01009;P01009-2;A6YP93;A7L8C5;A7L8C6;B2D098;Q13747;Q2L9S7;Q3I0J7;P01009-3	Alpha-1 protease inhibitor;Alpha-1-antiproteinase;Alpha-1-antitrypsin;Serpin A1;Short peptide from AAT;Alpha-1-antitrypsin NULL GENOVA variant;Alpha-1 antitrypsin Valcamonica variant;Alpha-1 antitrypsin;Alpha-1-antitrypsin MBrescia variant;Alpha-1-antitrypsin NULL(BRESCIA) variant	AAT;PI;PRO0684;PRO2209;SERPINA1	7.60086	0.276885	7.62489	0.273005				-0.0240289	6.26399	6.68752	6.41883	6.62535	6.63255	5.87552	6.36425	6.30209	6.56089	6.85386	6.15217	6.28219	6.78969	6.80399	6.25484	6.71016	6.8209	6.27091	6.7067	6.72394	7.48772	7.6331	7.69189	7.491	7.6516	7.33019	7.63797	7.73446	7.60923	7.7414	7.57802	7.50009	7.77069	7.65881	7.3751	7.49824	7.78153	7.69572	7.7023
P10909-2;P10909;P10909-1;B3KSE6;B4DW11;Q6LDQ3;Q8IWL5;Q8IWM0	Aging-associated gene 4 protein;ApoJalpha;ApoJbeta;Apolipoprotein J;Clusterin;Clusterin alpha chain;Clusterin beta chain;Complement cytolysis inhibitor;Complement cytolysis inhibitor a chain;Complement cytolysis inhibitor b chain;Complement-associated protein SP-40,40;Ku70-binding protein 1;NA1/NA2;Testosterone-repressed prostate message 2;cDNA FLJ36080 fis, clone TESTI2019872, highly similar to …	AAG4;APOJ;CLI;CLU;KUB1	7.67706	0.386808	7.65135	0.553686				0.0257165	6.56608	6.33814	6.2462	7.21785	6.66328	5.84737	6.36715	5.93161	6.4345	6.57224	6.04798	6.17837	6.78066	6.72826	7.24682	7.21791	6.02653	5.83532	7.31605	6.632	7.92563	7.39161	7.77223	8.18856	7.77986	7.35675	7.77509	7.46181	7.60495	7.51414	7.46294	7.43001	7.58835	7.45449	8.36472	8.00286	6.94489	7.35628	8.3256
Q5VSK2-1;Q5VSK2;B4DLK9;Q0Z8D6;P22897;B9EJA8;Q5VSJ2	C-type lectin domain family 13 member D-like;Macrophage mannose receptor 1-like protein 1;cDNA FLJ56855, highly similar to Macrophage mannose receptor 1;Mannose receptor;C-type lectin domain family 13 member D;Macrophage mannose receptor 1;Mannose receptor, C type 1-like 1	CLEC13DL;MRC1L1;CLEC13D;MRC1	8.04001	0.172156	7.79278	0.218987				0.247224	6.41127	6.44781	6.42465	6.57648	6.35241	6.22006	6.20841	6.08707	6.46069	6.64946	6.06882	5.92481	6.49147	6.28384	5.95189	6.43642	6.28682	5.99233	5.91199	6.2923	8.06039	7.82617	8.26183	8.11505	7.94761	8.13178	7.99035	7.98279	8.00367	8.08041	7.95993	7.70574	8.01812	7.68459	7.63645	7.79637	7.83727	7.95241	7.50829
P47989;Q585T6;Q9UH91	Xanthine dehydrogenase;Xanthine dehydrogenase/oxidase;Xanthine oxidase;Xanthine oxidoreductase;Putative uncharacterized protein XDH	XDH;XDHA	7.9363	0.520886	7.7539	0.328234				0.182399	6.36453	6.97613	5.16661	6.73362	6.49498	5.82926	6.4595	5.97989	6.365	6.64095	6.26314	6.1311	6.37	6.65677	5.84387	6.69067	6.5671	5.72954	6.39976	6.50659	8.05534	8.40104	7.05744	8.15902	7.96688	7.71007	8.17129	8.03435	7.88627	7.92128	7.98266	7.68273	7.67188	7.8406	7.29294	7.82147	7.96439	7.58439	7.78787
P07498	Kappa-casein	CASK;CSN10;CSN3;CSNK	6.72649	0.712188	6.9477	0.615994				-0.221207	5.83629	7.06288	5.25672	6.66476	6.59483	7.03886	5.78037	5.12166	6.81917	6.37535	5.14854	6.01486	6.80223	6.45826	7.27196	6.51667	6.08127	6.00527	7.08976	6.56868	6.3544	7.35708	5.60743	6.79772	7.2101	7.97447	6.6597	6.00117	7.13194	6.17088	6.01949	6.83603	7.33919	6.64848	7.97937	6.68482	6.4015	6.76374	7.84019
P63261;P63258;B4E3A4	Actin, cytoplasmic 2;Actin, cytoplasmic 2, N-terminally processed;Gamma-actin;cDNA FLJ57283, highly similar to Actin, cytoplasmic 2	ACTB;ACTG;ACTG1	7.32397	0.361433	7.15607	0.358695				0.167901	6.31387	6.6834	5.76723	6.47881	6.22295	5.77677	5.66157	6.12519	6.33234	6.61403	5.59349	6.19028	6.38819	6.68798	5.6621	6.45605	6.1089	5.75378	6.03782	6.25462	7.49414	7.55998	7.10363	7.35137	7.23676	7.23553	6.94656	7.52937	7.32189	7.46043	6.89027	7.42282	7.24003	7.51226	6.72094	7.26319	7.08127	7.18842	7.04599
P01591	Immunoglobulin J chain	IGJ	6.76474	0.404302	7.61664	0.286589				-0.8519	6.09534	6.63716	5.81665	6.60748	6.09576	5.63552	6.29281	5.45105	6.02264	6.50912	6.69903	6.7228	6.96316	6.75518	7.48837	7.30207	7.02048	6.57019	7.1051	6.96534	6.81244	7.00604	6.57521	6.98514	6.70926	6.6513	7.17336	6.3954	6.53622	6.80303	7.66296	7.60122	7.53669	7.13408	8.12473	7.74025	7.66007	7.49905	7.87115
P01609	Ig kappa chain V-I region Scw		3.97482	0.216341	3	0.437348				0.97482	5.84582	6.12766	6.00928	6.49195	6.22081	5.8217	5.95862	5.77133	5.91722	6.04544	5.33076	5.24687	5.71111	5.42451	5.98474	5.90862	5.93997	4.53939	5.77046	5.50382	3	6.1407	3	6.69154	3	3	3	3	3	5.91596	3	3	3	3	3	3	3	3	3
B4DPP2;Q53F31;Q6GTG1;Q6LDC6	Gc-globulin;Group-specific component;Vitamin D-binding protein;Vitamin D binding protein protein	GC;vitamin D binding protein	7.29863	0.244461	7.08181	0.199425				0.216826	6.0289	6.14551	6.02963	5.98309	5.99676	5.71288	5.71963	5.65855	6.14628	6.46574	5.68386	5.87818	6.14504	6.35417	5.85926	6.26368	5.99284	6.05633	6.09562	6.12473	7.3889	7.26472	7.56329	7.15688	7.17386	7.28946	7.07251	7.35013	7.30775	7.41882	6.92613	6.99033	7.03205	7.157	6.92873	7.03024	7.03635	7.57039	7.04681
Q6WN34-2;Q6WN34;A8MQ10;Q6WN33;Q6WN34-1;B4E311	Breast tumor novel factor 1;Chordin-like protein 2;Chordin-related protein 2;Putative uncharacterized protein CHRDL2;Chordin-related protein 2 variant III;cDNA FLJ61081, highly similar to Chordin-like protein 2	BNF1;CHL2;CHRDL2;UNQ765/PRO1557	7.16338	0.285833	7.1701	0.280456				-0.0067185	5.93196	5.88196	5.95883	6.31353	6.0216	5.61203	6.17929	5.44058	6.25971	6.23644	5.98975	5.93274	6.2443	6.3518	5.92083	6.29325	6.22637	5.45423	6.22663	6.35511	7.12172	6.78422	7.3987	7.36927	7.05362	7.05816	7.53808	6.82216	7.33834	7.1495	7.42504	7.11949	7.05656	7.22243	7.0454	7.07628	7.11558	6.92893	7.30952
Q65ZC8;P06326;P01761;P01742	Single-chain Fv;Ig heavy chain V-I region Mot;Ig heavy chain V-I region SIE;Ig heavy chain V-I region EU	scFv	6.69684	0.250813	6.45619	0.319951				0.240646	5.79057	5.96908	5.96914	6.4757	6.15278	5.63575	5.98727	5.69347	6.17621	5.85244	5.4756	5.48864	5.63998	5.78235	6.1529	6.37776	5.90928	5.50892	6.15996	5.97552	6.58992	6.46235	6.94495	7.00454	6.72005	6.6619	6.86835	6.71392	6.7246	6.27782	6.43919	6.23797	6.17085	6.12892	6.8962	6.69937	6.35862	6.35286	6.72774
P18135;P01623;P01622;P01620;A2NB46;P04206	Ig kappa chain V-III region HAH;Ig kappa chain V-III region WOL;Ig kappa chain V-III region Ti;Ig kappa chain V-III region SIE;Cold agglutinin FS-2 L-chain;Ig kappa chain V-III region GOL;Rheumatoid factor		6.73403	0.322771	6.56775	0.387224				0.166283	5.80714	5.99088	5.76458	6.39557	6.39818	5.74827	6.18133	5.37216	5.80707	6.135	5.85757	5.8744	5.96183	5.84396	6.40965	6.54347	6.4983	5.29826	6.35759	6.02375	6.56922	6.64392	6.63988	7.01465	7.11301	6.59418	7.04638	6.37652	6.64248	6.70011	6.61834	6.42998	6.66317	6.15942	6.82002	6.79637	6.66684	6.30417	6.75804
P01024;A7E236;B4DR57;B4E216;Q6LDJ0	C3 and PZP-like alpha-2-macroglobulin domain-containing protein 1;C3a anaphylatoxin;Complement C3;Complement C3 alpha chain;Complement C3 beta chain;Complement C3b alpha chain;Complement C3c alpha chain fragment 1;Complement C3c alpha chain fragment 2;Complement C3d fragment;Complement C3dg fragment;Complement C3f fragment;Complement C3g fragment;cDNA FLJ60818, highly similar to Complement C3;cDN…	C3;CPAMD1	7.76283	0.364362	7.51502	0.35428				0.247806	6.05633	6.31254	5.65594	6.33656	6.29336	5.43648	5.82901	5.37199	6.08138	6.21336	5.3274	5.452	6.01	5.76341	5.97455	6.47388	5.94563	5.49413	6.15342	5.65303	7.89614	7.89836	7.65826	7.96118	7.97051	7.4971	7.76112	7.49536	7.77111	7.71912	7.32738	7.26435	7.57403	7.19582	7.70592	7.91074	7.54486	7.55077	7.82571
P06733-1;P06733;A4QMW8;A4UCS8;Q96GV1;Q9BT62;Q9XSJ4	2-phospho-D-glycerate hydro-lyase;Alpha-enolase;C-myc promoter-binding protein;Enolase 1;MBP-1;MPB-1;Non-neural enolase;Phosphopyruvate hydratase;Plasminogen-binding protein;Enolase	ENO1;ENO1L1;MBPB1;MPB1	7.18371	0.495824	7.12379	0.50243				0.0599176	6.04368	6.72462	5.30466	6.44188	5.94234	5.19315	5.5248	5.8931	6.15186	6.33469	5.68605	5.93538	6.40836	6.63278	5.07813	6.25086	6.57909	5.45077	5.77714	6.0664	7.31965	7.72104	6.77681	7.34674	6.98009	6.71163	6.95869	7.55004	7.23772	7.23467	7.10558	7.24763	7.31317	7.5317	6.33975	7.06956	7.6436	7.03559	6.81925
Q6ZVX0;Q7Z374;P01877;A6NE94	cDNA FLJ41981 fis, clone SMINT2011888, highly similar to Protein Tro alpha1 H,myeloma;Putative uncharacterized protein DKFZp686C02218;Ig alpha-2 chain C region	IGHA2	7.07655	0.256836	7.08347	0.301347				-0.0069185	6.08322	5.8737	5.75817	6.25885	5.957	5.89189	6.33165	5.44484	5.95866	5.75769	5.99656	6.13903	6.04794	5.81897	6.22459	6.41744	6.14771	5.48369	6.50829	5.82944	7.31245	6.83401	7.04964	7.19576	6.97855	7.32871	7.46453	7.02003	7.02653	6.55532	7.40564	6.90941	7.04131	6.66469	7.47929	7.22204	7.27312	6.81527	7.22639
P02787;A0PJA6;B4DEX9;B4DHZ6;B4DI57;B4E1B2;Q06AH7;Q1HBA5;Q53H26	Beta-1 metal-binding globulin;Serotransferrin;Siderophilin;TF protein;cDNA FLJ56687, highly similar to Serotransferrin;cDNA FLJ54029, highly similar to Serotransferrin;Transferrin, isoform CRA_c;cDNA FLJ54111, highly similar to Serotransferrin;cDNA FLJ53691, highly similar to Serotransferrin;Transferrin;Transferrin variant	PRO1400;TF;hCG_2023558	7.29869	0.241106	7.11624	0.374135				0.18245	6.01132	5.88392	5.89892	6.22704	5.78012	5.68486	5.88185	5.61462	5.66087	6.35164	5.38232	5.6072	5.91706	6.08092	5.53596	6.36084	5.63385	5.06187	5.94053	5.90828	7.42065	7.04017	7.46422	7.43712	7.10656	7.36429	7.39745	7.30399	6.97611	7.47631	7.06659	7.10401	7.12408	7.21458	7.00501	7.42912	6.85846	6.84505	7.28479
P15291-1;P15291;B2R710;B4DLB8;B4DMM8;B7ZAH9;Q86XA6;P15291-2	Beta-1,4-galactosyltransferase 1;Beta-N-acetylglucosaminyl-glycolipid beta-1,4-galactosyltransferase;Beta-N-acetylglucosaminylglycopeptide beta-1,4-galactosyltransferase;Lactose synthase A protein;N-acetyllactosamine synthase;Nal synthase;Processed beta-1,4-galactosyltransferase 1;UDP-Gal:beta-GlcNAc beta-1,4-galactosyltransferase 1;UDP-galactose:beta-N-acetylglucosamine beta-1,4-galactosyltransf…	B4GALT1;GGTB2	6.686	0.190399	6.9189	0.21841				-0.232895	5.91688	6.04766	5.67897	6.01089	6.05763	5.69248	5.67152	5.6163	6.01072	6.08604	5.39196	5.39459	5.93519	5.899	5.67093	5.87957	5.83476	5.3965	5.71402	5.76413	6.55738	6.57831	6.5641	6.8037	6.91562	6.77999	6.64361	6.51037	6.80887	6.69807	6.94435	6.74944	7.16104	6.92854	6.86152	6.8027	7.00428	6.8268	7.00004
P02647;Q6LEJ8;Q8TDB0;Q9Y355	Apolipoprotein A1;Apolipoprotein A-I;Apolipoprotein A-I(1-242);APOA1 protein;Apolipoprotein A-1 A175P variant	APOA1	6.92709	0.252214	7.04232	0.259032				-0.115236	5.46978	5.84291	6.00732	5.87692	6.03371	5.91638	5.55337	5.67357	6.08322	6.29392	5.7071	5.5643	6.24477	6.28264	6.19056	6.09681	6.12597	5.76323	5.82978	6.20464	6.62266	6.67236	7.2893	6.67071	7.05412	7.17932	6.77642	6.88658	6.97766	7.14176	6.97297	6.81781	6.99223	7.12532	7.27586	6.93464	7.11244	7.21566	6.75565
P25311	Zinc-alpha-2-glycoprotein	AZGP1;ZAG;ZNGP1	6.84561	0.373433	7.08009	0.240298				-0.234474	5.86547	5.96177	5.6069	6.19025	6.07361	5.24672	5.46443	5.3751	5.84082	6.39941	5.6562	5.83829	6.23641	6.2975	6.25426	6.43954	6.25426	5.91715	6.14588	6.13583	6.95196	6.78048	6.83515	7.00527	6.95927	6.56671	6.69073	6.76002	6.7256	7.18096	6.92399	6.89334	6.97871	7.006	7.27128	7.14401	7.12769	7.30012	7.05381
Q9UL88	Myosin-reactive immunoglobulin heavy chain variable region		6.44391	0.289797	5.44474	0.441812				0.999171	5.61362	5.82176	5.39527	6.29041	5.91211	5.43059	5.81887	5.43395	5.59836	5.99852	5.13497	5.20412	5.51817	5.35748	5.87162	6.11254	5.91125	4.60869	5.69809	5.49233	6.15494	6.32021	6.44411	6.83199	6.59316	6.51471	6.70843	6.27302	6.29268	6.30589	3	3	5.8286	5.70782	6.71624	6.51111	6.08689	5.5131	6.1064
P02652	Apolipoprotein A2;Apolipoprotein A-II;Apolipoprotein A-II(1-76)	APOA2	6.34335	0.374782	6.50173	0.409858				-0.158381	5.76797	5.83646	5.89075	6.0086	5.91002	5.56388	5.32946	5.14709	5.40642	6.425	5.88214	6.02592	6.39041	6.8441	6.4061	6.53748	5.70662	5.5148	6.02506	6.39252	6.44869	6.2048	6.69007	6.45582	6.41197	6.45956	6.01737	6.14799	5.94115	6.65605	6.43883	6.46354	6.51484	6.88763	6.75989	6.57909	6.09747	6.39257	6.24998
Q13410;Q4VAN2;Q4VAN3;Q4VAN1	Butyrophilin subfamily 1 member A1;Butyrophilin, subfamily 1, member A1;BTN1A1 protein	BTN;BTN1A1	7.03709	0.579646	7.15947	0.345479				-0.122383	5.90317	6.56674	4.71519	6.06247	5.5702	5.7884	5.37416	4.93555	6.27985	5.98642	5.55179	5.81271	6.3809	5.84458	6.41066	6.4029	6.02914	5.69671	6.51776	6.23398	7.33899	7.6844	6.42241	7.20866	6.79671	7.35816	6.61334	6.57024	7.42223	6.95577	6.93998	6.98358	7.33596	6.67984	7.49258	7.17852	7.05127	7.12401	7.61522
Q6NS95;A0M8Q9	IGL@ protein;C1 segment protein;HCG2040025	IGL@	6.56636	0.170284	6.5447	0.270874				0.0216558	5.86501	6.0214	5.69487	5.77944	5.56308	5.72002	5.81246	5.5908	5.47761	5.52347	5.47513	5.2558	5.54194	5.47844	5.89787	6.01553	5.74357	5.12814	5.6821	5.60107	6.73877	6.70437	6.85773	6.54315	6.39421	6.52845	6.72453	6.45258	6.35797	6.3618	6.69251	6.32502	6.34404	6.25672	6.80494	6.70952	6.64482	6.58611	6.56192
A2KBB9;A2KBC0;A2KBC2;A2KBC3;A2KBC4;A2KBC5;A2KBC6;A2KBC7;A2KBC8;A2KBC1;A2KUC3	Anti-(ED-B) scFV;Anti-TN-C scFv;Anti-HCS scFv;Anti-FactorVIII scFv;Anti-IFN-G scFv;Anti-TeTox scFv;UGa8H	IGHV	6.54595	0.301109	6.25463	0.494907				0.291322	5.38929	5.55468	5.4727	6.21798	5.70521	5.36099	6.0149	5.25312	5.67697	5.74069	5.40423	4.90624	5.64603	5.68627	5.94884	5.98235	6.1712	4.76957	5.62809	4.90643	6.38666	6.25864	6.56406	6.98369	6.61358	6.50672	7.05107	6.50779	6.43307	6.15421	6.42434	5.93136	6.17126	6.12271	6.84951	6.43946	6.58061	5.99815	6.44083
Q5FC00	Carbonic anhydrase VI nirs variant 1	CA6	6.50238	0.261455	6.12037	0.281278				0.382014	5.47204	5.61458	5.74877	5.80853	5.44188	5.64481	5.40369	5.1661	5.91477	6.03153	5.39189	5.09075	5.65363	5.62194	5.32455	5.60044	5.07642	4.78477	5.48982	5.30077	6.36237	6.23782	6.85295	6.59765	6.22456	6.80229	6.34673	6.31748	6.63022	6.65177	6.41228	6.03519	6.25787	6.18333	6.09286	6.18047	5.76696	6.03619	6.26935
P04433;A0N5G5;A6NJ14;B1N7B8	Ig kappa chain V-III region VG;Rheumatoid factor D5 light chain;Cryocrystalglobulin CC1 kappa light chain variable region	V<kappa>3	6.26828	0.327921	6.26853	0.402096				-0.0002502	5.53237	5.89367	5.60477	6.1801	5.85386	5.20224	5.70439	5.0447	5.56819	5.58269	5.53323	5.3358	5.60599	5.59157	5.97792	6.17377	6.19551	4.90606	5.92793	5.47094	6.19833	6.31203	6.40625	6.62103	6.40997	6.1628	6.56	5.96768	6.0886	5.95613	6.43122	6.08697	6.04143	5.92462	6.66052	6.48609	6.62794	5.93283	6.50777
P04075;A4UCS9;A4UCT0;A6QLL8	Fructose-bisphosphate aldolase A;Lung cancer antigen NY-LU-1;Muscle-type aldolase;Fructose-bisphosphate aldolase	ALDA;ALDOA	6.74085	0.459736	6.58836	0.61234				0.15249	5.62003	6.06614	5.34682	5.91412	5.78062	4.82881	4.92722	5.57777	5.71304	6.25467	5.28244	5.8038	6.0154	6.44648	4.54536	5.83348	6.15069	4.80297	5.10527	5.43772	6.78537	7.06115	6.61646	6.83365	6.80977	6.17208	6.18921	7.0816	6.79824	7.06096	6.52524	6.967	6.86636	7.2589	5.80536	6.46724	7.20626	6.25157	6.17298
B4DDH0;B4E344;Q6U2E0;Q6U2E5;Q6U2E9;Q6U2L6;Q6U2M2;Q6U2M5;Q6VCV8;Q6XMI6;Q96EG2;Q96SA7;Q96SA8;Q9UM89;A2BHY4;Q6U2F8;Q6U2G0;Q6U2G1	cDNA FLJ55146, highly similar to Complement C4-B;cDNA FLJ54406, highly similar to Complement C4-B;C4B2;C4B5;C4A4;C4B1;Complement component 4B (Childo blood group);C4B;C4B3;Complement C4B;C4;C4A protein;C4 complement C4d region;ZA protein;Complement component C4B (Childo blood group);Complement component C4B (Childo blood group) 2;C4A;C4A91	C4B;C4A;XXbac-BCX116I9.7-001;XXbac-BPG116M5.7-001;C4B12;C4A13;C4B-1;C4B-2;DASS-307J8.2-001;DASS-307J8.7-001	7.384	0.488894	7.17039	0.622283				0.213614	5.85843	5.82554	5.73256	6.08593	5.80686	4.9775	5.80316	4.49417	5.88742	5.54722	5.03926	5.14261	6.21397	5.49892	5.94355	6.1012	4.9488	4.67488	6.54311	5.79172	7.6605	7.39208	7.75535	7.6722	7.43335	7.03161	7.61331	6.74478	7.54636	6.99049	6.96575	6.87882	7.59997	6.82861	7.59801	7.39943	6.47277	6.55174	8.133
P01034	Cystatin-3;Cystatin-C;Gamma-trace;Neuroendocrine basic polypeptide;Post-gamma-globulin	CST3	6.33181	0.203105	5.33893	0.195719			X	0.992878	5.71239	5.4911	5.61206	5.56569	5.86497	5.61041	5.27676	5.188	5.71864	5.52307	4.97963	4.66103	5.16149	5.12172	4.738	5.16776	5.01523	4.65466	4.99883	4.9599	6.51303	6.07918	6.44311	6.01216	6.49651	6.77037	6.3587	6.42284	6.44089	5.78135	5.68411	5.66868	5.25132	5.12228	5.1177	5.08092	4.97294	5.53249	5.74677
P04745;B7ZMD7;Q53F26;Q6NSB3;P19961;B3KTI1;B3KXB7;P04746	1,4-alpha-D-glucan glucanohydrolase 1;Alpha-amylase 1;Salivary alpha-amylase;Amylase, alpha 1A (Salivary);Amylase, alpha 2A; pancreatic variant;AMY1A protein;1,4-alpha-D-glucan glucanohydrolase 2B;Alpha-amylase 2B;Carcinoid alpha-amylase;cDNA FLJ38286 fis, clone FCBBF3008153, highly similar to ALPHA-AMYLASE 2B (EC 3.2.1.1);1,4-alpha-D-glucan glucanohydrolase;Pancreatic alpha-amylase	AMY1;AMY1A;AMY1B;AMY1C;AMY2B;AMY2A	6.79296	0.557484	6.50449	0.237071				0.288476	5.15256	5.82486	4.44365	6.09093	6.12743	4.99932	5.30848	5.50642	5.85819	6.05679	5.33082	5.13335	5.72957	5.52022	5.30865	5.76782	5.2304	5.48719	5.05327	5.48264	6.43254	6.89807	5.9738	7.11879	7.30531	6.53807	6.68277	7.0406	6.95088	6.98879	6.70829	6.47917	6.55955	6.4079	6.46482	6.51573	6.28963	6.99083	6.15008
P01842;Q6PJR7;Q8N355;Q8TCJ5	Ig lambda-1 chain C regions;IGL@ protein;Putative uncharacterized protein DKFZp667J0810	IGLC1;IGL@;DKFZp667J0810	6.36273	0.224619	6.51827	0.408279				-0.155537	5.53265	5.74445	5.67033	5.93949	5.53259	5.14968	5.42894	5.27584	5.49824	5.54664	5.24395	5.2163	5.63745	5.642	6.30092	6.06692	5.95495	5.04899	5.96659	5.64458	6.37112	6.55814	6.53373	6.42241	6.30468	6.27339	6.47104	6.3651	6.23785	6.08987	6.27437	6.14085	6.26809	6.41212	7.29066	6.60081	6.7919	6.2442	6.82661
B2RDA1	cDNA, FLJ96520, Homo sapiens secreted phosphoprotein 1 (osteopontin, bonesialoprotein I, early T-lymphocyte activation 1) (SPP1), mRNA;Secreted phosphoprotein 1 (Osteopontin, bone sialoprotein I, early T-lymphocyte activation 1), isoform CRA_c	OPN;SPP1	3	0.575948	3.43274	0.413305				-0.432742	5.50856	5.96704	5.43343	5.72682	5.65175	4.76559	5.08707	4.58589	6.00078	6.44609	6.04387	6.22003	6.89213	6.83901	5.7364	6.78188	6.59614	6.13786	5.87958	6.28158	3	3	3	3	3	3	3	3	3	3	3	3	3	7.32742	3	3	3	3	3
P23284;P80311;Q862P3	Cyclophilin B;CYP-S1;Peptidyl-prolyl cis-trans isomerase B;Rotamase B;S-cyclophilin	CYPB;PPIB	6.41362	0.321989	6.00723	0.306341				0.406389	5.15646	5.83232	5.42261	5.82118	5.70414	5.29254	5.20341	5.02661	5.76657	5.85829	4.76748	5.01355	5.41056	5.18583	4.57517	5.24294	4.94889	4.439	5.03104	4.73114	6.02666	6.56647	6.4861	6.55531	6.45923	6.42974	6.38636	6.20257	6.57415	6.44957	5.98789	6.20398	6.27293	6.00728	5.8983	5.87734	6.13682	5.81529	6.03459
P00738;Q0VAC5;B3KP77;Q6NSB4;Q6PEJ8;P00739-2;P00739;P00739-1	Haptoglobin;Haptoglobin alpha chain;Haptoglobin beta chain;HP protein;cDNA FLJ31310 fis, clone LIVER1000165, highly similar to Haptoglobin;Haptoglobin-related protein	HP;HPR	6.55421	0.457838	6.73719	0.393281				-0.18298	5.76916	5.65952	5.35637	5.52246	5.93185	4.90042	4.95763	5.05323	5.2887	6.32972	5.35009	4.82061	5.9654	6.12222	5.54069	5.98988	5.98174	5.51855	5.54585	5.81868	7.0077	6.40756	6.56451	6.42298	7.07518	6.13567	6.14709	6.3063	6.19354	7.28158	6.59428	6.06126	6.99334	6.98681	6.74629	6.79713	6.9896	6.90464	6.47829
P13987;Q6FHM9	1F5 antigen;20 kDa homologous restriction factor;CD59 glycoprotein;MAC-inhibitory protein;MEM43 antigen;Membrane attack complex inhibition factor;Membrane inhibitor of reactive lysis;Protectin;CD59 antigen, complement regulatory protein, isoform CRA_b;CD59 protein;cDNA, FLJ92039, Homo sapiens CD59 antigen p18-20 (antigen identified by monoclonalantibodies 16.3A5, EJ16, EJ30, EL32 and G344) (CD59)…	CD59;MIC11;MIN1;MIN2;MIN3;MSK21;hCG_2033390	5.84932	0.813293	6.16248	0.352897				-0.313156	5.97317	6.51517	4.85506	6.23063	5.79835	4.99365	4.16095	4.40734	6.14173	5.61811	5.5994	5.3678	5.94714	5.49954	6.02776	5.75265	6.08052	5.17664	6.27994	5.9941	6.61254	6.82072	5.49617	6.55592	6.18554	5.97517	3	5.35972	6.62864	5.8588	5.98392	5.79171	6.25406	5.63237	6.53467	6.01005	6.57066	5.76997	6.65324
Q92876-1;Q92876;Q92876-2	Kallikrein-6;Neurosin;Protease M;Serine protease 18;Serine protease 9;SP59;Zyme	KLK6;PRSS18;PRSS9	6.32198	0.275056	6.31459	0.300595				0.0073896	5.68835	4.99951	5.47667	5.50948	5.3073	5.15734	5.35326	5.49235	5.81127	5.86446	4.89875	5.68003	5.64271	5.65216	5.81168	5.69753	5.66179	5.12133	5.24376	5.56674	6.59498	5.59016	6.55854	6.10779	6.08167	6.22469	6.35608	6.68265	6.58381	6.43946	6.00074	6.7129	6.32218	6.18554	6.60343	6.31967	6.39644	6.3205	5.97826
Q16851-1;Q16851;Q53QE9;B2RAN1;B4DUP2;Q16851-2;Q07130	UDP-glucose pyrophosphorylase;UTP--glucose-1-phosphate uridylyltransferase;Putative uncharacterized protein UGP2;cDNA, FLJ95012, highly similar to Homo sapiens UDP-glucose pyrophosphorylase 2 (UGP2), mRNA;cDNA FLJ56155, highly similar to UTP--glucose-1-phosphate uridylyltransferase 2 (EC 2.7.7.9)	UGP1;UGP2	6.69453	0.442691	6.69831	0.544172				-0.0037793	5.47973	5.96834	5.11015	5.81168	5.38509	4.8882	4.69084	5.54285	5.49003	6.03523	5.3122	5.50987	5.9151	6.40288	4.65638	5.78432	6.18466	4.98293	5.14635	5.4635	6.77867	7.07416	6.61907	6.77341	6.47009	6.3878	6.01288	7.15287	6.66035	7.01603	6.81685	6.79842	6.95856	7.33632	5.91598	6.64662	7.18963	6.55039	6.28614
Q96KP4;B3KUG4;B4DPF1;B4DV28;Q8WY59;Q9NUV1;Q9NW02	CNDP dipeptidase 2;Cytosolic non-specific dipeptidase;Glutamate carboxypeptidase-like protein 1;Peptidase A;cDNA FLJ56358, highly similar to Cytosolic nonspecific dipeptidase;cDNA FLJ54170, highly similar to Cytosolic nonspecific dipeptidase;cDNA FLJ11121 fis, clone PLACE1006139;cDNA FLJ10400 fis, clone NT2RM4000395	CN2;CNDP2;CPGL;PEPA	6.65747	0.467967	6.43503	0.590883				0.222435	5.43423	6.04902	4.78635	5.96604	5.48434	4.75232	4.99149	5.23454	5.56667	5.85199	4.73968	5.47683	5.66439	6.07196	4.36186	5.63752	5.98034	4.58654	5.11008	5.56486	6.7462	7.14267	6.16435	7.06002	6.6087	6.18907	6.29486	6.89022	6.70021	6.77838	6.3329	6.71563	6.54497	6.90427	5.67669	6.35455	7.03141	6.24746	6.06674
P07195;Q5U077;A8MW50	LDH heart subunit;L-lactate dehydrogenase B chain;Renal carcinoma antigen NY-REN-46;L-lactate dehydrogenase	LDHB;hCG_24788	6.48945	0.466799	6.40755	0.528444				0.0819028	5.5208	6.18543	5.00839	5.77463	5.46923	4.67834	4.7782	5.39594	5.5537	5.71737	5.10799	5.5237	5.78804	6.1577	4.56403	5.73829	5.87314	4.67697	5.04021	5.40951	6.62726	7.00048	6.3618	6.56456	6.39095	6.04489	6.06032	6.87224	6.48126	6.49075	6.42991	6.70407	6.61136	6.90248	5.66413	6.43751	6.80999	6.09868	6.04017
O00391-1;O00391;A8K477;A8K4C2;A8MXT8;O00391-2	Quiescin Q6;Sulfhydryl oxidase 1;cDNA FLJ78571, highly similar to Homo sapiens sulfhydryl oxidase mRNA;cDNA FLJ75458, highly similar to Homo sapiens sulfhydryl oxidase mRNA;Putative uncharacterized protein QSOX1	QSCN6;QSOX1;UNQ2520/PRO6013	6.84325	0.351871	6.6108	0.325856				0.232453	5.26949	5.52542	5.15008	5.90733	5.79313	5.00762	5.09318	4.95696	5.70155	5.66904	4.96818	5.1437	5.46914	5.40391	5.02011	5.59248	5.34559	4.43775	5.20145	5.21463	6.77059	6.70466	6.81367	7.13213	7.09774	6.73222	6.66156	6.68119	6.99396	6.84478	6.69702	6.71	6.73437	6.61326	6.50896	6.73459	6.58716	6.40916	6.57674
Q9UL85;Q9UL83	Myosin-reactive immunoglobulin kappa chain variable region;Myosin-reactive immunoglobulin light chain variable region		3	0.351667	3.26054	0.715906				-0.260543	5.13405	5.48133	5.28047	5.96706	5.77524	5.00056	5.18577	4.82492	5.38931	5.59098	4.94887	4.89195	5.09632	4.8963	5.11846	5.34347	5.39697	3	5.25242	4.26021	3	3	3	3	3	3	3	3	3	3	3	3	3	3	3	3	3	3	5.60543
P20061;A8KAC5	Transcobalamin I;Transcobalamin-1	TC1;TCN1	6.32979	0.549351	6.44289	0.461245				-0.113103	4.9616	5.26961	5.09423	5.66459	5.73094	4.46869	5.59433	4.46507	6.01858	5.79893	4.90776	5.48677	6.17854	5.55506	5.93622	6.05797	5.38175	5.29336	5.95013	4.8841	5.85763	5.92367	6.36693	6.46397	6.67767	5.95186	6.80494	6.09447	6.77478	6.38196	6.12454	6.511	6.83922	6.12898	6.89928	6.4826	6.20363	6.67925	6.80173
P04004;B7Z553	Serum-spreading factor;Somatomedin-B;S-protein;V75;Vitronectin;Vitronectin V10 subunit;Vitronectin V65 subunit;cDNA FLJ51266, highly similar to Vitronectin	VTN	6.50299	0.274271	6.17686	0.245034				0.32613	5.15987	5.4603	5.37321	5.58946	5.55123	4.94869	5.07218	4.86213	5.42048	5.61324	4.67864	4.90499	5.05496	5.26975	5.0122	5.54408	5.09314	4.8222	5.07547	5.24262	6.40863	6.38382	6.74457	6.54484	6.64144	6.45327	6.49852	6.40652	6.44162	6.50667	6.15109	6.18435	5.9505	6.11598	6.18957	6.24564	5.98586	6.33921	6.33021
Q53HE2;P60174-1;P60174;B4DUI5;B7Z5D8;Q2QD09;Q6FHP9;Q5E956;P60174-2	Triosephosphate isomerase;Triose-phosphate isomerase	TPI;TPI1	6.38931	0.547663	6.39223	0.556331				-0.002927	5.5058	6.03109	4.73864	5.78727	5.36933	4.21951	4.94526	5.13207	5.55094	5.72513	5.04681	5.37192	5.7445	6.04895	4.29495	5.7418	6.03643	4.82191	5.23676	5.53363	6.57459	6.86765	6.00458	6.66306	6.30483	5.80075	6.1442	6.5321	6.51199	6.48931	6.33094	6.45059	6.46201	6.77933	5.59707	6.4134	6.9105	6.39428	6.17719
Q08431;B3KTQ2;B4E396;Q7Z3D2	Breast epithelial antigen BA46;HMFG;Lactadherin;Lactadherin short form;Medin;MFGM;Milk fat globule-EGF factor 8;SED1;cDNA FLJ38589 fis, clone HCHON2010074, highly similar to LACTADHERIN;cDNA FLJ59612, highly similar to Lactadherin	MFGE8	6.44972	0.49292	6.4003	0.521926				0.0494152	5.44201	6.0731	5.01966	5.70913	5.35326	5.63413	5.04735	4.23437	5.27639	5.20801	4.99091	4.81819	5.80572	5.33576	5.74723	5.50946	5.32578	4.2294	5.9901	5.28809	6.70706	7.01791	6.13994	6.63084	6.33814	7.04766	6.30833	5.78334	6.33252	6.19145	6.40417	6.12795	6.6695	6.16224	6.88779	6.25496	6.29618	5.73223	7.06254
P30086;B2R4S1;B4DRT4	HCNPpp;Hippocampal cholinergic neurostimulating peptide;Neuropolypeptide h3;Phosphatidylethanolamine-binding protein 1;Prostatic-binding protein;Raf kinase inhibitor protein;cDNA FLJ51535, highly similar to Phosphatidylethanolamine-binding protein 1	PBP;PEBP;PEBP1	6.2196	0.560648	6.30818	0.383966				-0.0885802	5.40357	6.02694	4.55433	5.79494	5.44821	4.25093	5.05542	4.99984	5.59971	5.66153	5.36078	5.68801	6.02608	6.20082	5.12077	6.00958	5.83693	5.07976	5.59674	5.82484	6.43377	6.65806	5.78136	6.60932	6.15716	5.67554	5.98688	6.39319	6.31173	6.18898	6.1809	6.45532	6.39936	6.53261	5.73615	6.39827	6.51263	6.18862	6.17612
P02749;B4DPN0	Activated protein C-binding protein;Anticardiolipin cofactor;APC inhibitor;Apolipoprotein H;Beta-2-glycoprotein 1;Beta-2-glycoprotein I;cDNA FLJ51265, moderately similar to Beta-2-glycoprotein 1 (Beta-2-glycoprotein I)	APOH;B2G1	6.32068	0.331526	6.19401	0.273669				0.126674	4.95506	5.23795	5.44187	5.2305	5.44915	4.78071	5.02563	4.81172	5.36127	5.85222	5.1293	4.88231	5.68937	4.71769	5.06588	5.36494	5.15461	4.95896	5.30003	5.25912	6.07269	6.02329	6.69653	6.24195	6.42328	6.09468	6.31973	6.26905	6.37005	6.69557	6.42896	6.04941	6.50406	5.59437	6.13991	6.09999	6.23696	6.42786	6.29475
Q5NV84;Q6PIQ7;Q6GMW3	V1-3 protein;IGL@ protein	IGLV2-11;V1-3;IGL@	6.02802	0.141898	5.75096	0.420343				0.277057	5.31074	5.21953	5.28221	5.46094	5.31488	5.01653	5.15797	5.22853	4.99364	5.14239	5.16634	4.55828	5.27383	5.12694	5.86897	5.66878	5.50979	4.67101	5.58609	5.12691	6.23636	5.79669	6.39254	6.17629	5.94451	6.06502	6.10398	6.28357	5.65074	5.6305	6.20273	3	5.86568	5.697	6.56918	6.11277	6.20661	5.82546	6.21029
Q08380;B4DVE1;B4DWA8;B3KP88;B4DDG4;B4DI70	Basement membrane autoantigen p105;Galectin-3-binding protein;Lectin galactoside-binding soluble 3-binding protein;Mac-2-binding protein;Tumor-associated antigen 90K;cDNA FLJ53478, highly similar to Galectin-3-binding protein;cDNA FLJ53427, highly similar to Galectin-3-binding protein;cDNA FLJ31415 fis, clone NT2NE2000284, highly similar to Galectin-3-binding protein;cDNA FLJ54583, highly similar…	LGALS3BP;M2BP	6.4386	0.457686	6.34159	0.447367				0.0970141	5.2511	6.05553	5.41769	5.38575	5.27485	5.49721	4.62725	4.44224	4.93004	5.23391	5.21843	4.57531	5.25086	5.11484	5.94792	5.69951	4.91803	4.7211	5.7293	5.38532	6.48904	7.0404	6.82874	6.5398	6.32494	7.04575	5.96864	5.97157	6.12372	6.05342	6.54338	5.89486	6.04856	6.04013	7.2048	6.50661	5.70531	6.30425	6.86961
P63104;A8K1N0;P63103;B0AZS6;B7Z2E6;B7Z465;Q2F831	14-3-3 protein zeta/delta;Protein kinase C inhibitor protein 1;cDNA, FLJ79516, highly similar to 14-3-3 protein zeta/delta;cDNA FLJ50142, highly similar to 14-3-3 protein zeta/delta (Protein kinase Cinhibitor protein 1);cDNA FLJ51775, highly similar to 14-3-3 protein zeta/delta;Tyrosine 3-monooxygenasea/tryptophan 5-monooxygenase activation protein zeta	YWHAZ	6.16382	0.531587	6.48766	0.497138				-0.323842	5.25981	5.9967	4.49621	5.69286	5.29927	4.46819	4.72605	4.97859	5.40168	5.75457	5.02592	5.49035	5.81646	6.13357	4.73742	5.85414	5.92133	4.77288	5.17316	5.56362	6.26998	6.61523	5.74523	6.3843	6.12685	5.83092	5.84477	6.24195	6.16926	6.4097	6.35545	6.66839	6.7364	6.86809	5.81898	6.63211	6.82644	6.27464	6.20884
P04406;Q2TSD0;Q53X65;A4UCT1;Q16768;Q5ZEY3;Q0QET7	Glyceraldehyde-3-phosphate dehydrogenase;Glyceraldehyde 3-phosphate dehydrogenase	CDABP0047;GAPD;GAPDH;OK/SW-cl.12	6.173	0.587026	6.03023	0.603637				0.14277	5.41244	5.87614	4.51797	5.83055	5.4268	4.28181	4.48427	4.98582	5.54363	5.60708	4.52778	5.03775	5.46982	5.79193	4.00741	5.20118	5.75427	4.23722	4.8396	4.89788	6.44745	6.73675	5.71	6.57828	6.19268	5.74901	5.49393	6.25477	6.36485	6.2023	5.9097	6.21995	6.25551	6.53245	5.24489	5.95862	6.72512	5.72822	5.85396
P01008;Q9UE54	Antithrombin-III;Serpin C1;Gene for antithrombin-III (aa 262-353)	AT3;PRO0309;SERPINC1	6.40613	0.173206	6.22881	0.266731				0.177325	5.1934	5.21293	5.16551	5.20685	5.43028	4.93262	5.04552	4.9536	5.24514	5.44548	4.71164	4.81147	5.36226	5.22079	4.83616	5.34019	5.15381	4.6191	5.09861	5.1778	6.34368	6.3282	6.55019	6.31607	6.53339	6.42491	6.44309	6.44795	6.27346	6.40038	6.16711	6.11614	6.43993	6.20556	6.05189	6.3025	6.30283	6.14897	6.26319
P01042-2;P01042;B4DPP8;P01042-1;B4E1C2;Q05CF8	Alpha-2-thiol proteinase inhibitor;Bradykinin;Fitzgerald factor;High molecular weight kininogen;Ile-Ser-Bradykinin;Kallidin I;Kallidin II;Kininogen-1;Kininogen-1 heavy chain;Kininogen-1 light chain;Low molecular weight growth-promoting factor;Lysyl-bradykinin;T-kinin;Williams-Fitzgerald-Flaujeac factor;cDNA FLJ53075, highly similar to Kininogen-1;cDNA FLJ56836, highly similar to Kininogen-1;Kinin…	KNG;KNG1;hCG_2021397	6.33092	0.255449	6.29181	0.27168				0.0391055	5.10309	5.55523	5.24277	5.18865	5.21524	4.77225	5.01828	5.00685	4.95404	5.58543	4.8737	4.90215	5.33975	5.27614	4.82674	5.45635	5.47401	4.73454	5.02445	5.17257	6.27676	6.41379	6.59454	6.17927	6.28504	6.25064	6.3755	6.51797	5.97852	6.43715	6.3368	6.19888	6.4966	6.30402	6.01106	6.32658	6.53171	6.35738	6.13312
P62937;A8K220;A8K486;B2RE56;Q71V99;B4DM82;Q567Q0;P62935;Q861V9	Cyclophilin A;Cyclosporin A-binding protein;Peptidyl-prolyl cis-trans isomerase A;Rotamase A;Peptidyl-prolyl cis-trans isomerase;cDNA FLJ75025, highly similar to Homo sapiens peptidylprolyl isomerase A (cyclophilin A) (PPIA), transcript variant 2, mRNA;Peptidylprolyl isomerase A (Cyclophilin A)	CYPA;PPIA	5.93853	0.5456	5.93948	0.653938				-0.0009514	4.9077	6.14678	4.57709	5.52519	5.46657	4.40333	4.67864	4.93445	5.31122	5.60361	4.73393	4.93813	5.59722	6.01072	4.12788	5.55118	5.78794	4.23867	4.70288	5.40207	5.70993	6.57146	5.69805	6.28201	5.96049	5.38274	5.54182	5.92751	6.07777	6.23353	5.75896	5.98455	6.3331	6.74778	4.81621	6.28502	6.69999	5.26778	5.27573
A2NYQ9	Anti-folate binding protein	HuVH8B VH	3	0.579263	3.26727	0.57554				-0.267268	5.2355	5.75571	5.63348	4.73945	5.34424	4.59863	3.84828	5.17514	5.51623	5.42838	4.78588	5.07719	5.43584	5.3166	4.59418	5.25919	5.72287	3.71554	5.47003	5.22404	3	3	3	3	3	3	3	3	3	3	3	3	3	3	3	3	3	3	3
P18065;P13384;A0JGW5;Q59FF1	Insulin-like growth factor-binding protein 2;Insulin-like growth factor binding protein 2 variant	BP2;IBP2;IGFBP2	6.19609	0.349414	6.28956	0.425072				-0.0934689	4.99555	5.22097	5.02555	5.39069	5.23525	4.54202	4.94897	4.72593	5.27372	5.78014	5.05346	5.12392	5.64241	5.75223	4.97028	5.83043	5.69914	4.64594	5.02379	5.72541	6.07199	6.12548	6.34807	6.13688	6.20917	5.89428	6.1284	6.16432	6.25161	6.6307	6.31769	6.20472	6.34268	6.4574	6.03775	6.46932	6.48619	6.17307	5.89864
Q5NV90	V2-17 protein	IGLV3-25;V2-17	5.44324	0.293786	5.50309	0.465702				-0.05985	5.27163	5.04945	5.33842	5.68192	5.23284	4.75718	4.94111	4.71796	4.89339	5.11584	5.03691	5.12437	5.38202	5.46755	6.06028	5.7675	5.70392	4.42208	5.61161	5.6856	5.4959	5.43883	5.78505	5.84294	5.36981	5.32292	5.38744	5.16997	5.53666	5.08293	5.52384	5.62312	5.42053	5.55089	6.44264	5.80781	5.80145	3	5.91938
P02649;C0JYY5;Q6LBZ1;Q13791;Q6LA97;Q8TCZ8	Apolipoprotein E;MRNA for apolipoprotein E (apo E);Apolipoprotein E3	APOE	6.22818	0.304502	5.65653	0.731856				0.571652	4.78187	5.42086	4.74294	5.54282	5.35816	5.06476	4.71389	4.85144	5.2642	5.01699	4.71383	4.4215	5.05065	5.21667	4.90722	5.2577	4.06985	2.90527	4.8899	5.29347	6.08465	6.36048	6.16661	6.46876	6.37284	6.42478	5.97637	6.28825	6.2387	5.90036	6.23371	5.72455	5.89684	6.03834	6.11551	6.02881	5.33764	3	5.83821
P02750;B4E1I8;Q68CK4	Leucine-rich alpha-2-glycoprotein;cDNA FLJ54228, highly similar to Leucine-rich alpha-2-glycoprotein;cDNA FLJ14476 fis, clone MAMMA1001388, highly similar to Leucine-rich alpha-2-glycoprotein;cDNA, FLJ95324, highly similar to Homo sapiens leucine-rich alpha-2-glycoprotein 1 (LRG1), mRNA;Leucine-rich alpha-2-glycoprotein 1	LRG;LRG1;hCG_2004087;HMFT1766	6.25628	0.357635	6.60299	0.32863				-0.346717	5.29524	5.04532	4.97348	5.22274	5.32298	4.65082	4.72823	4.47128	5.17403	5.65641	5.00966	5.31654	6.00238	5.52351	5.77194	5.70549	5.63446	5.08948	5.80881	5.80141	6.56414	6.10924	6.29905	6.22565	6.30283	6.14479	6.09251	6.15045	6.18364	6.49046	6.4238	6.39254	6.67827	6.4184	6.93343	6.54391	6.62298	6.52527	6.77039
P06396-1;P06396;B7Z6N2;B7Z9A0;Q5T0I2;B7Z373;B7Z5V1;Q5T0I1;Q69YR8;P06396-2;A2A418;A8MUD1;B7Z2X4;B7Z4U6;B7Z992;Q3SX14	Actin-depolymerizing factor;AGEL;Brevin;Gelsolin;cDNA FLJ56154, highly similar to Gelsolin;cDNA FLJ56212, highly similar to Gelsolin;cDNA, FLJ96557, Homo sapiens gelsolin (amyloidosis, Finnish type) (GSN), mRNA;Gelsolin (Amyloidosis, Finnish type);Gelsolin (Amyloidosis, Finnish type), isoform CRA_c;cDNA FLJ53332, highly similar to Gelsolin;Gelsolin (Amyloidosis, Finnish type), isoform CRA_b;Putat…	GSN;hCG_27454;RP11-477J21.1-001;RP11-477J21.1-003;DKFZp313L0718;RP11-477J21.1-013	6.35225	0.190272	6.14438	0.490906				0.207877	5.04155	4.85915	4.98426	5.33323	4.97047	4.86833	5.08156	4.83248	5.02436	5.39314	3.74695	4.75052	4.9375	5.2464	5.10551	5.38546	4.64389	4.18814	4.89767	4.69355	6.34848	5.92098	6.45375	6.41612	6.2242	6.38532	6.60779	6.5005	6.2819	6.38349	5.62589	6.21349	6.1634	6.34305	6.41328	6.39529	5.8834	6.06202	6.2992
A5JHP3;P81605;Q53YJ2	Dermcidin isoform 2;DCD-1;Dermcidin;Preproteolysin;Survival-promoting peptide;Proteolysis inducing factor	DCD;AIDD;DSEP;hCG_1820620;PIF	5.5698	0.180329	5.14902	0.318216				0.42078	4.96499	5.27414	4.97104	4.74445	4.96624	4.86441	4.98663	5.28276	5.0794	5.24142	4.9985	5.49596	4.4842	5.01515	5.05827	5.2826	5.28876	5.10116	4.91177	5.60761	5.50885	5.62485	5.60786	5.05941	5.31856	5.77339	5.59249	6.22479	5.45423	5.53354	3	6.03507	3	5.30298	5.57833	5.59083	5.63559	5.86719	5.4037
P06309;A2NB45;P01617;A2IPI1;P01614;A6NK26;B7ZMG8	Ig kappa chain V-II region GM607;Cold agglutinin FS-1 L-chain;Ig kappa chain V-II region TEW;HRV Fab N8-VL;Ig kappa chain V-II region Cum;Putative uncharacterized protein		4.8881	0.791617	4.9562	1.08899				-0.0681058	4.94538	4.91427	4.88626	5.86348	5.62671	4.89555	5.50537	3	5.41888	5.20858	5.0794	3	5.51978	5.43996	5.68719	5.69063	5.56967	3.94153	5.33335	3	5.55281	5.0951	5.42147	6.23429	6.10741	3	5.64913	3	5.82075	3	5.79951	3	5.76534	5.81194	6.08005	5.76095	5.78137	3	5.56286
P07900-2;P07900;B3KPJ9;Q86SX1;Q76LV2;A7E3E1;Q3T007;P07900-1;A8K500;Q2VPJ6;Q86U12;Q8TBA7;O75322;Q96HX7	Heat shock 86 kDa;Heat shock protein HSP 90-alpha;Renal carcinoma antigen NY-REN-38;Full-length cDNA 5-PRIME end of clone CS0DN005YI08 of Adult brain of Homo sapiens (human);HSP90AA1 protein;Full-length cDNA clone CS0CAP007YF18 of Thymus of Homo sapiens (human);Hsp89-alpha-delta-N	HSP90A;HSP90AA1;HSPC1;HSPCA	6.46049	0.62065	6.28295	0.636927				0.177541	4.94405	5.67585	4.2838	5.56859	5.32023	4.06145	4.215	5.09153	5.40166	5.63665	4.53417	5.09583	5.35761	5.76107	3.73316	5.39728	5.70803	4.63283	4.42579	4.90125	6.40413	6.93653	6.06926	6.64516	6.52546	5.88244	5.83158	6.83942	6.73194	6.739	6.22131	6.54533	6.54008	6.93909	5.00017	6.47128	6.94053	6.22912	5.83977
P19120;A8KC76;Q861V2;P11142-1;P11142;A8K7Q2;B3KTV0;B4E1Q1;Q53GZ6;Q96BE0;Q96H53;Q96IS6;Q9NWW3;Q9NZ87;P11142-2;Q53HF2	Heat shock 70 kDa protein 8;Heat shock cognate 71 kDa protein;cDNA FLJ77848;cDNA FLJ38781 fis, clone LIVER2000216, highly similar to HEAT SHOCK COGNATE 71 kDa PROTEIN;cDNA FLJ55485, highly similar to Heat shock cognate 71 kDa protein;Heat shock 70kDa protein 8 isoform 1 variant;Putative uncharacterized protein;HSPA8 protein;cDNA FLJ20564 fis, clone KAT12033;Uncharacterized bone marrow protein BM0…	HSC70;HSP73;HSPA10;HSPA8	6.33016	0.564754	6.40395	0.551335				-0.0737846	4.96056	5.70879	4.40329	5.61779	5.15479	4.24768	4.27779	4.84352	5.30038	5.63632	4.65228	5.00847	5.56372	5.79139	4.3793	5.43992	5.87246	4.39131	4.79491	5.18676	6.32705	6.73257	5.84696	6.65494	6.34539	5.97248	5.83017	6.49156	6.48951	6.61101	6.2642	6.54486	6.61937	6.77447	5.86138	6.41926	7.06179	6.22381	5.96033
Q9UL71	Myosin-reactive immunoglobulin heavy chain variable region		3.26564	0.355804	3	0.413086				0.265637	4.96281	5.0172	4.89184	5.40245	4.99627	4.38552	5.54709	4.6972	4.7309	5.35079	4.43573	5.00689	4.76927	4.66311	5.13612	5.31243	5.44119	4.07343	5.04852	5.01216	3	3	3	3	3	3	3	3	3	5.65637	3	3	3	3	3	3	3	3	3
P15328;O14597;Q6LDL1;Q96QD1;Q9NP04	Adult folate-binding protein;Folate receptor 1;Folate receptor alpha;Folate receptor, adult;KB cells FBP;Ovarian tumor-associated antigen MOv18;Folate binding protein;Folate receptor alpha isoform	FOLR;FOLR1	5.93253	0.40819	5.06169	0.641456				0.870842	5.14348	5.66795	4.4834	5.41238	5.14423	4.68373	4.62279	4.47935	5.05373	5.24341	4.5556	3.03447	4.92922	4.58259	4.54062	4.99942	4.83626	3.58902	4.7162	4.86455	6.22492	6.41174	5.74178	6.07405	5.88869	5.98172	5.55889	5.90437	5.72384	5.81529	5.81586	3	5.57245	5.13065	5.50967	5.59101	5.77182	3	5.54021
B4DLV7;Q5SX90;P50395;Q6IAT1;B3KVE3;Q5SX88;Q8TB95;P50397	cDNA FLJ60299, highly similar to Rab GDP dissociation inhibitor beta;GDP dissociation inhibitor 2;Guanosine diphosphate dissociation inhibitor 2;Rab GDP dissociation inhibitor beta;cDNA, FLJ92845, Homo sapiens GDP dissociation inhibitor 2 (GDI2), mRNA;GDI2 protein;GDP dissociation inhibitor 2 isoform 1;GDP dissociation inhibitor 2, isoform CRA_b;cDNA FLJ16452 fis, clone BRAWH3002467, highly simil…	GDI2;RP11-318E3.2-007;RABGDIB;hCG_24071;RP11-318E3.2-001;RP11-318E3.2-002	6.21622	0.533409	5.89456	0.677814				0.321655	5.15927	5.62033	3.96572	5.48414	5.13261	4.2397	4.89813	4.81489	5.18718	5.41447	4.65928	4.91228	5.1259	5.39724	3.24667	5.30146	5.3437	4.0216	4.90793	5.04945	6.34298	6.5781	5.56601	6.57517	6.20658	5.81213	6.24822	6.35883	6.18353	6.29061	6.24165	6.2737	6.18732	6.39905	3	6.25597	6.41308	5.88599	6.05763
B1AVU8;P07602-3;P07602;B4DEK5;B4DRB7;O75905;Q59EN5;P07602-2;Q53FJ5;P07602-1;Q53Y86	Prosaposin;A1 activator;Cerebroside sulfate activator;Co-beta-glucosidase;Component C;Dispersin;Glucosylceramidase activator;Proactivator polypeptide;Protein A;Protein C;Saposin-A;Saposin-B;Saposin-B-Val;Saposin-C;Saposin-D;Sphingolipid activator protein 1;Sphingolipid activator protein 2;Sulfatide/GM1 activator;cDNA FLJ54596, highly similar to Proactivator polypeptide;cDNA FLJ54136, highly simil…	PSAP;RP11-472K8.1-002;GLBA;SAP1;hCG_1787837;RP11-472K8.1-001	6.36305	0.598991	6.73098	0.295569				-0.367931	5.10856	5.16128	4.95487	5.42883	5.46187	3.9723	4.26193	4.32754	5.47566	5.71721	5.11404	5.15567	5.76718	5.78512	5.62081	6.00945	5.5387	5.3101	5.64228	5.29994	6.48687	6.11099	6.54124	6.52244	6.61087	5.99153	5.90886	6.12179	6.67959	6.65635	6.59688	6.48548	6.74368	6.74614	6.91709	6.95323	6.67254	6.92222	6.81837
B4DV10;P61916;B2R4S5;B4DQV7;Q53HV6	cDNA FLJ59142, highly similar to Epididymal secretory protein E1;Epididymal secretory protein E1;Human epididymis-specific protein 1;Niemann-Pick disease type C2 protein;cDNA, FLJ92198, highly similar to Homo sapiens Niemann-Pick disease, type C2 (NPC2), mRNA;cDNA FLJ51947, highly similar to Epididymal secretory protein E1;Niemann-Pick disease, type C2 variant	HE1;NPC2	5.79495	0.263186	5.70592	0.178924				0.0890291	5.04419	5.09465	4.94304	5.24003	5.08311	4.38888	4.72336	4.92684	5.16764	5.2513	4.74529	4.78366	5.30281	5.12688	5.05007	5.11528	4.77879	4.94479	4.97399	4.91572	5.81724	5.61851	5.96177	5.78967	5.76765	5.54593	5.76302	6.14019	5.8346	5.7109	5.92355	5.68856	5.85062	5.59061	5.82965	5.55648	5.42052	5.93561	5.67979
B7Z3I7;P40925;B2R5V5;B4DUN2;B9A041;B8ZZ51;Q3T145	Malate dehydrogenase;Cytosolic malate dehydrogenase;Malate dehydrogenase, cytoplasmic;Putative uncharacterized protein MDH1	MDH1;MDHA	6.16348	0.499242	5.77506	0.701167				0.388419	5.02971	5.53714	4.2416	5.32646	4.89741	4.26221	4.65744	4.82404	5.63417	5.41212	4.55323	4.9771	5.41992	5.68218	3.43284	5.27582	5.67103	4.43481	4.33397	4.91876	6.3411	6.46503	5.58382	6.37621	6.0548	5.68816	5.92877	6.46744	6.41412	6.31536	5.95048	6.19612	6.15069	6.50714	3	6.03403	6.58056	5.93541	5.58474
A2J1M2;A2J1M3;A6NH92	Rheumatoid factor RF-IP9;Rheumatoid factor RF-ET5		3	0.301354	3.27854	0.464477				-0.278536	5.03044	4.92648	5.11846	5.49312	5.3133	4.56468	4.95406	4.51428	5.02276	4.81663	4.28814	4.35245	4.89283	4.83402	5.2836	5.57481	5.11059	4.21133	5.28621	4.89728	3	3	3	3	3	3	3	3	3	3	3	3	3	3	3	3	3	3	5.78536
P08697;B4E1B7	Alpha-2-antiplasmin;Alpha-2-plasmin inhibitor;Serpin F2;cDNA FLJ50942, highly similar to Alpha-2-antiplasmin	SERPINF2	6.06035	0.188932	5.69036	0.18339				0.369997	4.84164	4.98028	5.05496	5.1329	5.21176	4.64555	4.77272	4.78756	5.01195	5.15534	4.41338	4.70415	4.60583	4.97603	4.86896	4.87633	4.59481	4.44356	4.65978	4.69404	5.86921	5.95612	6.41241	5.90505	6.11922	6.28319	6.0811	6.14485	5.87101	5.96139	5.71713	6.00565	5.48596	5.80212	5.7784	5.59109	5.54162	5.83331	5.56462
P49327;Q13587;Q6PJJ3	[Acyl-carrier-protein] S-acetyltransferase;[Acyl-carrier-protein] S-malonyltransferase;3-hydroxypalmitoyl-[acyl-carrier-protein] dehydratase;3-oxoacyl-[acyl-carrier-protein] reductase;3-oxoacyl-[acyl-carrier-protein] synthase;Enoyl-[acyl-carrier-protein] reductase;Fatty acid synthase;Oleoyl-[acyl-carrier-protein] hydrolase;FASN protein	FAS;FASN	6.90437	0.602583	6.79094	0.72396				0.113422	5.13088	6.11714	4.48938	5.5302	5.0167	4.54158	4.28854	4.17298	5.01548	5.27873	4.33814	5.46765	5.05362	6.27212	4.19783	5.69782	4.77182	3.88288	4.84407	5.04922	7.06258	7.84201	6.59923	7.22991	6.85752	6.76525	6.3681	6.58614	6.81668	6.91623	6.5723	7.36797	6.71832	7.7984	6.19731	7.11991	6.57655	6.22598	6.53524
Q16651;B4DWP2	Prostasin;Prostasin heavy chain;Prostasin light chain;Serine protease 8;cDNA FLJ54275, highly similar to Prostasin (EC 3.4.21.-)	PRSS8	5.77228	0.372049	5.48786	0.276636				0.284422	4.98849	5.15269	4.76632	5.51139	5.32566	4.19376	4.8262	4.64119	5.03527	5.10346	4.54878	4.62626	4.95823	4.86512	5.27084	5.3157	4.90207	4.5608	5.11109	5.04108	5.82027	5.72556	5.7949	6.06933	6.0038	5.35599	5.79049	5.80562	5.73642	5.62044	5.67633	5.63811	5.59163	3	6.08347	5.82213	5.58522	5.83471	5.86852
P36871-1;P36871;B2R5N9;B4DDQ8;B4DFP1;B4DPV0;Q9H1D2;P36871-2;B7Z6C2;Q16106	Glucose phosphomutase 1;Phosphoglucomutase-1;cDNA FLJ50439, highly similar to Phosphoglucomutase-1 (EC 5.4.2.2);cDNA FLJ51818, highly similar to Phosphoglucomutase-1 (EC 5.4.2.2);cDNA FLJ50606, highly similar to Phosphoglucomutase-1 (EC 5.4.2.2);Phosphoglucomutase 1;cDNA FLJ50663, highly similar to Phosphoglucomutase-1 (EC 5.4.2.2)	PGM1;phosphoglucomutase 1/ PGM1	6.19215	0.496776	5.94867	0.557097				0.243473	4.86727	5.53118	4.19956	5.37012	5.01389	4.14157	4.41437	4.72846	5.20685	5.30882	4.28087	4.78561	5.09117	5.23905	3.69388	4.83535	5.44317	4.03779	4.27501	4.71982	6.28255	6.60709	5.70903	6.47432	6.25421	5.68486	5.8025	6.41111	6.34455	6.35124	5.94934	6.17368	6.16406	6.30824	5.39298	5.74353	6.63213	5.72433	5.44899
P01871-2;P01871;P01871-1;Q86TT1	Ig mu chain C region;Full-length cDNA clone CS0DD006YL02 of Neuroblastoma of Homo sapiens (human)	IGHM	6.02705	0.479764	5.6578	0.524765				0.369251	4.42475	4.64674	5.42438	4.7422	5.69301	5.28479	4.7351	4.18324	4.46413	4.88896	4.35372	4.54139	4.79888	4.97091	5.2282	5.12215	4.49621	3.38403	4.34102	4.7171	5.89405	5.29064	6.84796	5.70125	6.87157	6.79178	6.28069	5.44869	5.33626	5.80758	5.63967	5.65256	5.38155	5.75631	6.62592	6.18469	5.34762	4.95941	5.37343
Q5T7Y6;P23297;B2R5D9;P02639	S100 calcium binding protein A1;S100 calcium binding protein A1, isoform CRA_a;Protein S100-A1;S100 calcium-binding protein A1;S-100 protein alpha chain;S-100 protein subunit alpha;cDNA, FLJ92437, Homo sapiens S100 calcium binding protein A1 (S100A1), mRNA;S100 calcium binding protein A1, isoform CRA_b	S100A1;S100A	4.99969	0.854596	6.14474	0.475026			X	-1.14504	4.93569	5.75943	4.29634	5.10185	5.54319	3	4.70396	4.11797	5.33822	5.66865	5.58935	6.15165	6.48061	6.38185	5.15506	6.10006	6.49532	5.40264	5.78282	5.59493	5.68424	6.2856	5.78112	3	5.79329	3	5.31082	3	5.98089	6.16098	6.20268	6.58819	6.25159	6.28628	5.4936	5.97802	6.63387	6.21336	6.05732
P01613;P01594;Q6LBV5	Ig kappa chain V-I region Ni;Ig kappa chain V-I region AU;DNA rearranged by a t(2;8) translocation leading to Burkitts lymphoma in the cell line JI (clone JIp)		4.0383	0.382319	3.18755	0.640247				0.850746	4.85191	4.91723	4.8239	5.45614	5.37462	4.20788	4.58504	4.43545	4.82117	4.96342	4.07558	3.78743	4.54212	4.71135	4.52673	4.94938	5.07273	3	4.93296	4.69257	3	4.6467	3	5.5036	5.5101	3	4.96387	3	3	4.75869	3	3	3	3	3	4.87551	3	3	3
Q0ZCH4;Q0ZCH7;Q0ZCI8;Q0ZCJ0;Q0ZCJ2;Q0ZCJ4;Q0ZCH9;Q0ZCJ5;Q9UL91;Q0ZCF9;Q0ZCG0;Q9ULB6	Immunglobulin heavy chain variable region;Myosin-reactive immunoglobulin heavy chain variable region;Imunoglobulin heavy chain	VH	5.64944	0.77496	6.5133	0.485667				-0.863865	4.51569	6.11321	4.25368	5.00505	5.32023	3.60114	4.68137	4.19689	5.88748	4.75686	5.63825	4.72071	5.92151	5.9522	6.07452	6.17278	6.33822	5.43197	6.31813	5.87535	5.73421	6.59409	5.60037	6.00522	6.03157	3	5.92583	5.70591	6.26278	5.63441	6.60258	5.9801	6.46292	6.33056	6.70732	6.54271	6.74011	6.4699	6.95747
P25774;Q6FHS5;B4DWC9	Cathepsin S;cDNA FLJ50259, highly similar to Cathepsin S (EC 3.4.22.27)	CTSS	5.88315	0.318264	5.52059	0.407397				0.36256	4.74827	4.86803	4.68294	5.07409	5.01561	4.45131	4.61313	4.2782	5.16619	5.25665	4.07372	4.39097	4.65382	4.94891	4.62218	4.99152	4.40904	3.66133	4.80457	4.63267	5.84251	5.66304	5.93329	5.8735	5.94973	5.8726	5.77393	5.85035	6.11183	5.96069	5.43692	5.50154	5.51809	5.52578	5.69657	5.65833	5.27017	5.32533	5.74611
A6NLY3;Q9UL78	Myosin-reactive immunoglobulin light chain variable region		3	0.432571	3.20083	0.449007				-0.200835	4.72902	5.12691	4.65933	5.85026	4.71186	4.31307	4.69187	4.5193	4.51554	4.9846	4.66216	4.29493	4.66143	4.61646	5.27072	5.4444	5.08697	3.96306	4.91393	4.50172	3	3	3	3	3	3	3	3	3	3	3	3	3	3	3	3	3	3	3
P15311;B2R6J2;B7Z437;B7Z5V2;B7Z9R6;Q6NUR7;Q9UJZ2;Q9UJZ6;Q9UJZ7;Q9UJZ8;Q9UK20	Cytovillin;Ezrin;p81;Villin-2;cDNA, FLJ92973, highly similar to Homo sapiens villin 2 (ezrin) (VIL2), mRNA;cDNA FLJ53435, highly similar to Ezrin;cDNA FLJ54141, highly similar to Ezrin;cDNA, FLJ78930, highly similar to Ezrin;Cytovillin 2	EZR;VIL2	6.02095	0.481056	6.087	0.527142				-0.0660519	4.84068	5.74389	4.2184	5.15165	4.85617	4.27665	4.2639	4.59148	4.96835	5.10326	4.38659	4.59417	4.96924	5.38938	4.31894	4.97589	5.325	3.59662	4.79407	4.78566	5.91165	6.80502	5.66245	6.07096	5.97031	5.80936	5.6744	6.29561	5.94602	6.06371	6.05987	6.12988	5.99238	6.47066	5.75824	5.89932	6.60667	5.95157	6.07664
P05090;B2R579	Apolipoprotein D	APOD	5.62828	0.325537	3	0.323147			X	2.62828	4.65215	4.78586	4.85285	5.16361	5.13862	4.75343	4.30205	4.25907	4.78837	5.17528	4.34467	4.11434	4.95449	4.68517	4.85367	5.01787	4.63203	4.12668	4.78789	4.51847	5.55479	5.44989	6.05173	5.68498	5.71779	5.78272	5.39905	5.44514	5.5259	5.67084	3	3	3	3	3	3	3	3	3
P31431;B4E1S6;Q6FGN3	Amphiglycan;Ryudocan core protein;Syndecan-4;Syndecan	SDC4;hCG_38363	5.2494	0.673924	5.73449	0.334464				-0.485095	4.95748	5.026	4.80247	5.15262	5.24956	4.72755	3	4.6963	4.78539	5.45661	4.83131	4.43683	4.84559	5.04387	5.54691	5.44874	4.89474	4.82826	5.29693	5.12212	5.52463	5.2317	5.51897	5.34549	5.64694	5.68169	3	5.61788	5.12561	5.80103	5.93026	5.32019	5.2891	5.48529	6.3937	5.82977	5.45811	6.05461	5.87581
P22352;Q6NXQ3	Extracellular glutathione peroxidase;Glutathione peroxidase 3;Plasma glutathione peroxidase;GPX3 protein	GPX3;GPXP	5.61639	0.220702	5.07145	0.430535				0.544945	4.74127	4.82552	4.64957	5.11045	4.92598	4.51143	4.80159	4.36614	4.80033	4.98887	3.55138	4.19248	4.81004	4.82583	4.58535	4.78164	4.76742	3.98155	4.60748	4.69288	5.61228	5.41407	5.70201	5.72224	5.65616	5.62751	5.81655	5.55003	5.52638	5.53671	3	5.08479	5.38702	5.35214	5.39667	5.22786	5.4043	5.1758	5.32871
P02790;Q9BS19	Beta-1B-glycoprotein;Hemopexin;HPX protein	HPX	5.72188	0.403477	6.18938	0.352041				-0.467502	4.59595	4.82279	4.56922	5.10785	5.05231	4.29365	4.58459	4.17682	5.01322	5.49499	4.76063	4.82219	5.51131	5.35001	4.51577	5.27059	5.03189	4.41928	5.04657	5.02375	5.67134	5.14792	5.75213	5.8202	5.77529	5.69803	5.83156	5.66216	5.80276	6.0574	6.25387	6.235	6.61541	6.16313	5.85338	6.18918	5.96503	6.11307	6.30886
P63000-2;P63000;A4D2P0;P63000-1;A4D2P1;A5PK69;P60763;P62998;P15153;Q9TU25;A4D2P2;B1AH80;B1AH78;B1AH77	Cell migration-inducing gene 5 protein;p21-Rac1;Ras-like protein TC25;Ras-related C3 botulinum toxin substrate 1;cDNA FLJ77333, highly similar to Homo sapiens ras-related C3 botulinum toxin substrate 1 (rho family, small GTP binding protein Rac1) (RAC1), transcript variant Rac1b, mRNA;Ras-related C3 botulinum toxin substrate 1 (Rho family, small GTP binding protein Rac1);Ras-related C3 botulinum …	MIG5;RAC1;TC25;hCG_14926;tcag7.839;RAC3;RAC2;hCG_1811995;RP1-151B14.8-007;RP1-151B14.8-003;RP1-151B14.8-004	5.41906	0.639022	5.10742	0.492927				0.311647	4.99156	5.68251	3.43568	5.43027	4.85819	4.28787	4.53399	4.32027	5.05831	4.82703	4.21125	3.73065	4.80871	5.16608	4.46836	4.89323	4.74024	3.69797	4.80219	4.6677	5.95598	6.05896	3	6.0092	5.43985	5.30229	5.52567	5.55496	5.78423	5.55949	5.34961	3	5.24961	5.64653	5.18301	5.38518	5.31406	4.96353	5.62577
P21926;A6NNI4;B4DPP0;B4DK09;Q56CY1	5H9 antigen;CD9 antigen;Cell growth-inhibiting gene 2 protein;Leukocyte antigen MIC3;Motility-related protein;p24;Tetraspanin-29;Putative uncharacterized protein CD9;cDNA FLJ51032, highly similar to CD9 antigen;cDNA FLJ56697, highly similar to CD9 antigen;Bladder cancer related CD9 variant	CD9;GIG2;MIC3;TSPAN29;BTCC-1	5.02397	0.921333	4.35006	1.29658				0.673908	5.23882	6.26597	4.0454	5.40866	4.868	5.07166	4.0577	3	5.22935	4.21683	3	3	5.52925	3	5.91049	3	4.19142	3.93817	6.11588	5.20903	6.18591	6.94689	4.8884	5.9573	5.15088	3	4.80739	3	5.71598	4.58696	3	3	5.52947	3	6.37116	3	3	4.92068	6.33232
Q86YZ3;Q5DT20;Q5W8V9	Hornerin	HRNR;S100A18	6.47688	0.329583	6.11696	0.491536				0.35992	5.05454	5.20718	4.48789	4.22996	4.39053	4.64895	4.55145	4.97309	4.7331	5.08142	3.60968	5.03635	4.06382	4.23676	4.37535	4.76845	4.6722	4.9874	3.90127	4.87866	6.90138	6.77483	6.35317	5.64569	5.94466	6.64454	6.50525	7.10236	6.32021	6.5767	5.63107	6.89135	5.56029	5.65475	6.17336	6.06322	6.05208	7.20282	5.55494
B4E1F0;P05155;B4E1H2;Q5UGI6	cDNA FLJ58826, highly similar to Plasma protease C1 inhibitor;C1 esterase inhibitor;C1-inhibiting factor;Plasma protease C1 inhibitor;Serpin G1;cDNA FLJ58564, highly similar to Plasma protease C1 inhibitor;Serine/cysteine proteinase inhibitor clade G member 1 splice variant 2	SERPING1	5.91767	0.444161	5.64688	0.462368				0.270786	4.57822	4.7722	4.66505	5.31996	5.19761	4.19064	4.26637	4.18196	4.82117	5.33441	4.18997	3.67321	4.86436	4.73856	4.13631	5.05304	4.443	3.66501	4.34974	4.43545	5.86656	5.70738	6.04155	6.1494	6.13897	5.75979	5.67553	5.7916	5.84871	6.19717	5.82948	5.31247	5.88276	5.62208	5.64308	5.86533	5.48673	5.57912	5.74585
Q06830;B2R4P2;B5BU26	Natural killer cell-enhancing factor A;Peroxiredoxin-1;Proliferation-associated gene protein;Thioredoxin peroxidase 2;Thioredoxin-dependent peroxide reductase 2;cDNA, FLJ92164, highly similar to Homo sapiens peroxiredoxin 1 (PRDX1), mRNA	PRDX1;TDPX2	5.30052	0.724635	5.3202	0.639163				-0.019682	4.60142	5.72309	3.92533	5.24765	4.86636	3.6877	3.85359	4.63214	5.24714	5.54094	4.27242	4.72548	5.37607	5.55247	3.92436	5.39123	5.54622	3.95449	4.47811	4.86185	5.64729	6.24418	3	6.08232	5.74716	3	5.42083	5.86006	5.90266	6.10072	5.69428	5.7523	6.14082	6.2774	3	5.90928	6.29241	3	5.491
P22079;B4E1M1;A5JUY4;Q9H3M1	Lactoperoxidase;Salivary peroxidase;cDNA FLJ60391, highly similar to Lactoperoxidase (EC 1.11.1.7);Lactoperoxidase variant;Airway lactoperoxidase	LPO;SAPX	6.04648	0.307876	5.82101	0.61816				0.225472	4.56404	4.74243	4.97699	4.86062	4.53424	4.31199	4.82669	4.23442	5.12359	5.08296	4.40283	4.53598	5.09363	4.97645	3	5.10595	4.77735	4.41687	4.29686	4.85807	5.93662	5.73388	6.56336	6.09146	5.80412	5.88831	6.13287	5.81784	6.41407	6.08232	6.14411	6.00316	6.38901	6.09209	3	6.25653	6.08268	6.2266	5.84198
P61586;B4DKN9;Q53HM4;Q9BVT0;P61585;P08134;B3KSW1;Q1RMJ6;Q5JR08;Q5JR05;Q5JR07;Q5JR06	Rho cDNA clone 12;Transforming protein RhoA;cDNA FLJ57740, highly similar to Transforming protein RhoA;ARHA protein;Rho cDNA clone 9;Rho-related GTP-binding protein RhoC;Ras homolog gene family, member C	ARH12;ARHA;RHO12;RHOA;ARH9;ARHC;RHOC;RP11-426L16.4-008;RP11-426L16.4-005;RP11-426L16.4-010;RP11-426L16.4-013	5.34386	0.57863	4.41468	0.42167				0.929176	4.80504	5.5722	3.57027	5.26349	4.92819	4.20377	4.36048	4.48705	4.88436	5.09722	3.77624	4.0865	4.66373	4.91893	3.89121	4.7672	4.4729	3.74873	4.49484	4.41577	5.54459	6.17493	3	5.82937	5.66029	5.20911	5.31735	5.59148	5.61114	5.50033	3	5.2149	5.34626	5.52107	3	5.47542	3	3	5.33391
P00450;A5PL27;A8K5A4;B7Z5Q2;Q1L857;Q6NSB2;B3KTA8	Ceruloplasmin;Ferroxidase;Ceruloplasmin (Ferroxidase);Ceruloplasmin (Ferroxidase), isoform CRA_a;CP protein;cDNA FLJ76826, highly similar to Homo sapiens ceruloplasmin (ferroxidase) (CP), mRNA;cDNA FLJ58075, highly similar to Ceruloplasmin (EC 1.16.3.1);cDNA FLJ37971 fis, clone CTONG2009958, highly similar to CERULOPLASMIN (EC 1.16.3.1)	CP;hCG_1781201	6.15932	0.353496	6.05753	0.361346				0.101787	4.50672	5.08443	4.64523	5.0199	4.97042	4.30963	4.61511	4.26647	4.41229	5.27605	4.34594	4.2933	4.93351	4.97226	4.24657	4.9442	5.20798	4.19504	4.70946	4.65665	6.05069	6.23535	6.34628	6.30298	6.27184	5.98451	6.21077	6.02272	5.74413	6.42388	6.08171	5.88963	6.14863	6.10271	5.71551	5.99474	6.56301	5.97914	6.09153
B7ZKQ5;Q5T539;P02763;Q5U067	Orosomucoid 1;Orosomucoid 1,;Alpha-1-acid glycoprotein 1;Orosomucoid-1	ORM1;hCG_2020846;RP11-82I1.3-001;AGP1	5.81439	0.553595	6.38401	0.357419				-0.569621	4.84001	5.24729	3.83836	4.70928	4.717	4.32112	5.1786	4.06002	4.53339	5.64186	5.54123	5.67224	6.1631	5.0035	5.38419	5.18867	5.79096	5.44125	5.8697	5.94352	6.05835	6.19948	5.24008	5.70045	5.80011	5.61708	6.42885	5.32632	5.26963	6.50355	6.66816	6.60698	6.19179	6.05212	6.01603	5.87205	6.47445	6.68713	6.61105
P01033;B3KQF4;Q58P21;Q6FGX5;Q5H9A7;Q5H9B5;Q5H9B4	Erythroid-potentiating activity;Fibroblast collagenase inhibitor;Metalloproteinase inhibitor 1;Tissue inhibitor of metalloproteinases 1;cDNA FLJ90373 fis, clone NT2RP2004606, highly similar to Metalloproteinase inhibitor 1;Tissue inhibitor of metalloproteinase 1;cDNA, FLJ92204, Homo sapiens tissue inhibitor of metalloproteinase 1 (erythroidpotentiating activity, collagenase inhibitor) (TIMP1), mR…	CLGI;TIMP;TIMP1;hCG_29141;RP1-230G1.3-001;RP1-230G1.3-003;RP1-230G1.3-002;RP1-230G1.3-004	4.20478	0.361345	3.72271	0.366747				0.482066	4.66111	4.53895	4.62502	5.21163	4.98679	4.45611	4.17901	4.25503	4.95608	5.15122	4.27323	4.03088	4.86603	4.38798	4.45297	4.85117	4.54213	3.68432	4.6357	4.64546	5.52411	4.99135	3	3	3	3	3	5.37909	5.51139	5.64184	3	3	5.57911	3	3	5.27217	3	3	5.37585
B4E1Z4;Q53F89;P00751-1;P00751;B0QZQ6;B0UXW4;P00751-2	cDNA FLJ55673, highly similar to Complement factor B (EC 3.4.21.47);Complement factor B;Complement factor B preproprotein variant;C3/C5 convertase;Complement factor B Ba fragment;Complement factor B Bb fragment;Glycine-rich beta glycoprotein;PBF2;Properdin factor B	CFB;hCG_43699;BF;BFD;DAMA-163J4.1-001	6.34518	0.25656	6.17563	0.356346				0.16955	4.77661	4.96289	4.60153	4.9973	4.71155	4.37175	4.51667	4.24259	4.74265	4.96103	4.32664	4.21958	5.04171	4.73241	4.58434	5.0983	4.62918	4.00856	4.93155	4.54511	6.50985	6.35681	6.43196	6.35908	6.25273	6.34015	6.30369	6.28569	6.24964	6.3622	6.11737	5.96128	6.43875	6.05335	6.19568	6.35656	6.10752	6.01599	6.46708
P00558;A8K4W6;B7Z7A9;B4DHM5;B4E1H9;Q3T0P6;Q58DJ6;Q9GK71	Cell migration-inducing gene 10 protein;Phosphoglycerate kinase 1;Primer recognition protein 2;Phosphoglycerate kinase	MIG10;OK/SW-cl.110;PGK1;PGKA;hCG_20034	6.02866	0.687164	5.94888	0.612493				0.0797732	4.89709	5.60837	3.56436	5.25761	4.90704	3.70972	4.01372	4.73332	5.09044	5.07313	4.22804	4.67047	5.2621	5.46485	3.79412	4.87472	5.51834	3.99731	4.23027	4.83448	6.2284	6.64153	5.31496	6.2029	6.07122	5.53122	5.60977	6.33923	6.25385	6.09349	5.83322	6.07302	6.14373	6.32638	5.33209	5.81211	6.5179	5.92555	5.56671
Q9NPP6	Immunoglobulin heavy chain variant		5.75857	0.281592	5.5333	0.386378				0.225271	4.60696	4.74897	4.73832	5.32385	4.82164	4.5917	4.53296	4.2097	4.55805	4.69152	4.2217	4.3737	4.39125	4.274	4.98945	5.04321	4.76476	3.78861	4.68755	4.71838	5.53559	5.65029	5.96847	6.24509	5.80721	5.72687	5.79628	5.69205	5.59778	5.56608	5.67881	5.34721	5.35847	5.11807	5.7202	5.7421	5.72061	5.34969	5.6462
Q9Y509	VH3 protein	VH3	3	0.21473	3.19377	0.821137				-0.193769	4.68598	4.70176	4.58335	5.1494	4.86199	4.38727	4.71866	4.64977	4.65009	4.42959	4.10548	3	4.27713	3	4.81337	4.80113	4.69688	3	4.50549	3	3	3	3	3	3	3	3	3	3	3	3	3	3	3	3	3	3	3	4.93769
P34096;Q53XB4;P15467	Ribonuclease 4;cDNA FLJ35103 fis, clone PLACE6006549, highly similar to RIBONUCLEASE 4 (EC 3.1.27.-);Full-length cDNA clone CS0DF032YM23 of Fetal brain of Homo sapiens (human);Full-length cDNA clone CS0DM007YH13 of Fetal liver of Homo sapiens (human);HCG2044782, isoform CRA_a	RNASE4;RNS4;hCG_2044782	5.45418	0.56443	4.54959	0.553235				0.904588	4.18792	4.09089	5.06506	5.2382	5.16447	4.80227	4.27182	3.71605	5.33506	4.88921	4.54805	4.23045	4.76557	4.50645	3.92289	4.78452	3.90393	3	4.68178	4.54594	5.18381	4.72882	6.02886	5.90282	5.72376	5.6284	5.13245	4.92232	5.9638	5.32677	5.73188	5.28569	5.15724	5.10998	3	5.0335	3	3	5.13258
O75874;B2R5M8;Q0QER2;Q567U4;Q6FHQ6;Q6FI37;Q6FIA4;Q7Z3V0;Q9XSG3;Q0QEQ4	Cytosolic NADP-isocitrate dehydrogenase;IDP;Isocitrate dehydrogenase [NADP] cytoplasmic;NADP(+)-specific ICDH;Oxalosuccinate decarboxylase;cDNA, FLJ92536, highly similar to Homo sapiens isocitrate dehydrogenase 1 (NADP+), soluble (IDH1), mRNA;Isocitrate dehydrogenase 1;Isocitrate dehydrogenase 1 (NADP+), soluble;IDH1 protein;Isocitrate dehydrogenase 1 (NADP+), soluble, isoform CRA_a;Putative unch…	IDH1;PICD;hCG_15937	5.67839	0.616162	5.83654	0.588329				-0.158152	4.70597	5.2872	4.35811	5.25537	4.89832	3.47953	3.81102	4.73123	4.98528	5.20331	4.44422	4.7245	4.97143	5.24425	3.47277	4.90578	5.32255	3.96521	4.12428	4.69295	5.96898	6.26597	5.78074	6.20216	5.96628	3	5.16233	6.27671	6.06819	6.09255	5.92758	6.10144	6.00268	6.19728	5.36751	5.74858	6.41206	5.60298	5.23183
P29373;B2R4Z8;Q5PXY7;A5PJB5;Q5SYZ4	Cellular retinoic acid-binding protein 2;Cellular retinoic acid-binding protein II;Cellular retinoic acid binding protein 2	CRABP2;RP11-66D17.4-002	5.38181	0.789193	4.34068	0.724893				1.04112	4.73901	5.50003	3	5.35342	4.96913	3.97172	4.02292	4.65355	5.14953	5.32558	3.68933	4.09223	4.83466	5.03934	3	5.00996	5.02816	3.61587	4.11807	4.81082	5.65202	6.02873	3	5.83805	5.64416	5.10819	5.37315	5.54606	5.85956	5.76811	3	3	5.66143	5.6696	3	5.66457	5.8245	3	3
P23528;B3KUQ1;Q5E9F7;B4E112	18 kDa phosphoprotein;Cofilin, non-muscle isoform;Cofilin-1;cDNA FLJ51435, moderately similar to Cofilin-1	CFL;CFL1	5.55428	0.703716	5.96418	0.60929				-0.409902	4.74166	5.48923	3.70633	5.25753	4.90091	3.38205	4.2656	4.67601	4.72377	5.46316	4.84198	5.32091	5.76824	6.1113	4.47955	5.69931	6.02296	4.42474	4.97185	5.45941	5.80327	6.22996	4.90451	6.01728	5.36374	4.96864	5.149	5.6164	5.4081	6.08185	5.61946	6.07174	6.43035	6.68315	5.13408	6.23406	6.65546	5.24878	5.46781
B4E1U9;P60953-2;P60953;Q2KJ93;B4DMH5;B7ZAY4	cDNA FLJ54776, highly similar to Cell division control protein 42 homolog;Cell division control protein 42 homolog;G25K GTP-binding protein;cDNA FLJ55107, highly similar to Cell division control protein 42 homolog;cDNA, FLJ79348, highly similar to Cell division control protein 42 homolog	CDC42	3	0.427695	3.2079	0.373773				-0.207896	4.78046	5.0707	3.91663	5.05084	4.76223	4.43064	4.44359	3.98552	4.76884	5.09566	3.93566	4.13264	4.18876	4.8266	4.05019	4.60721	4.23325	3.51058	4.49669	4.43404	3	3	3	3	3	3	3	3	3	3	3	3	3	3	3	3	3	3	3
P32119;B4DF70;Q9BGI3	Natural killer cell-enhancing factor B;Peroxiredoxin-2;PRP;Thiol-specific antioxidant protein;Thioredoxin peroxidase 1;Thioredoxin-dependent peroxide reductase 1;cDNA FLJ60461, highly similar to Peroxiredoxin-2 (EC 1.11.1.15)	PRDX2;TDPX1	5.35088	0.62392	5.17291	0.738817				0.177971	4.79861	5.53395	4.15066	5.02494	4.66534	3.74097	3.6211	4.51913	4.96718	5.21067	4.35856	4.89588	5.22763	5.52109	3	5.27524	5.11103	4.16806	4.43051	4.94525	5.55595	6.17132	5.22678	5.80286	5.34868	3	5.10486	5.66674	5.6771	5.95456	5.49094	5.66733	5.85993	6.11227	3	5.68063	6.16729	3	5.23106
P43490-1;P43490;A4D0Q9;Q5SYT8;Q658Z1;A7E362;P43490-2	Nicotinamide phosphoribosyltransferase;Pre-B-cell colony-enhancing factor 1;Visfatin;Novel protein similar to Pre-B cell enhancing factor (PBEF);Putative uncharacterized protein DKFZp666B131	NAMPT;PBEF;PBEF1;RP11-92J19.4;RP11-92J19.4-001;DKFZp666B131	5.86417	0.574497	5.45513	0.785131				0.409036	4.76224	5.20254	3.93526	5.09562	4.87906	3.63638	4.03032	4.43433	5.07166	5.16307	3.8356	4.6186	4.77724	5.54265	3.07416	5.14848	4.91467	3.37208	4.16676	4.59962	5.84471	6.25169	5.37647	6.0535	5.97902	5.30824	5.41002	6.10998	6.20588	6.10216	5.4353	5.93152	5.59449	6.48591	3	5.96484	5.95165	5.12956	5.41337
P62258;B7ZA86;Q4VJB6;P62261	14-3-3 protein epsilon;cDNA, FLJ79100, highly similar to 14-3-3 protein epsilon (14-3-3E);14-3-3 protein epsilon isoform transcript variant 1;cDNA FLJ51851, highly similar to 14-3-3 protein epsilon (14-3-3E);cDNA, FLJ79084, highly similar to 14-3-3 protein epsilon (14-3-3E)	YWHAE	5.64446	0.51386	5.3744	0.554539				0.27006	4.63243	5.12853	3.9516	5.3915	4.79833	3.90712	4.15048	4.39506	4.71767	5.12512	3.93141	4.62053	4.86448	5.30302	3.46623	4.97619	5.02111	4.20038	4.45284	4.61683	5.74628	5.92998	5.34441	6.17132	5.6773	5.25127	5.31359	5.65376	5.58211	5.77458	5.39513	5.63142	5.64633	5.85932	3	5.59157	5.87972	5.66596	5.41707
A6PVW9;B4DKP6;Q13228;B4DPI7;Q49AQ8;A6PVX1;B4E1F3;Q9H8A8;A6PVW8	Selenium binding protein 1;56 kDa selenium-binding protein;Selenium-binding protein 1;cDNA FLJ52715, highly similar to Selenium-binding protein 1;cDNA FLJ61035, highly similar to Selenium-binding protein 1;cDNA FLJ13813 fis, clone THYRO1000358, moderately similar to SELENIUM-BINDING LIVER PROTEIN;Selenium binding protein 1, isoform CRA_b	RP11-126K1.7-006;SELENBP1;SBP;RP11-126K1.7-019;hCG_18906;RP11-126K1.7-005	5.97181	0.680125	5.27468	0.808769				0.697128	4.46373	5.26874	3.85291	5.39438	5.27543	3.56912	4.12153	4.06633	4.99995	5.1645	3.7707	4.23958	5.11451	5.20374	3	4.91327	5.23641	3.23142	4.10195	4.33078	6.08661	6.34569	5.55945	6.44648	6.36812	5.3673	5.4339	5.72609	6.19025	6.19418	5.5874	5.83707	6.03197	6.21801	3	5.6901	6.23857	3	5.50763
Q05639;Q32PH8;P68104;A8K9C4;A9X7H1;B4DV42;B4E2C5;Q16577;Q53G85;Q53G89;Q53GA1;Q53GE9;Q53HM9;Q53HQ7;Q53HR1;Q53HR5;Q6IPN6;Q6IPS9;Q6IPT9;Q8IUB0;Q96RE1;Q9H2I7;Q9NZS6;P68103;A1XEA0;O18787;Q862C3;Q862J5;Q862L7;Q5VTE0;Q5JR01;A6PW80;Q2F837;Q504Z0;Q6IQ15;Q6P082;Q6P4C9;Q8TBL1;Q96C29;Q96CD8;Q96EB3;B4DNE0;Q59GP5	Elongation factor 1-alpha 2;Eukaryotic elongation factor 1 A-2;Statin-S1;Elongation factor 1-alpha 1;Elongation factor Tu;Eukaryotic elongation factor 1 A-1;Leukocyte receptor cluster member 7;Elongation factor 1-alpha;Eukaryotic translation elongation factor 1 alpha;cDNA FLJ54032, highly similar to Elongation factor 1-alpha 1;Eukaryotic elongation factor 1 A-like 3;Putative elongation factor 1-a…	EEF1A2;EEF1AL;STN;EEF1A;EEF1A1;EF1A;LENG7;EEF1A1L14;PTI-1;hCG_2033271;RP11-505P4.2-001;EEF1AL3;RP11-505P4.2-015;RP11-505P4.2-003	5.77302	0.367738	5.35715	0.575621				0.415862	4.6858	4.85188	4.07671	5.12769	4.68096	4.33772	4.07951	4.4718	4.82302	5.02926	4.1469	4.52996	4.65061	5.15351	3.33461	4.90236	4.85005	3.61071	4.19415	4.52737	5.74285	5.9114	5.43144	6.06239	5.85603	5.69961	5.68219	5.73267	5.77204	5.83953	5.53049	5.82309	5.75386	6.05488	3	5.59995	5.67764	5.27706	5.34165
A0M8Q6	Ig lambda-7 chain C region	IGLC7	3	0.300252	3.18716	0.417337				-0.187158	4.70178	4.41596	4.61905	4.61154	4.19114	4.78471	4.77677	5.25629	4.48911	4.29488	4.65116	4.60395	4.12021	4.57946	5.11441	5.36127	5.24423	4.39775	5.15244	4.47107	3	3	3	3	3	3	3	3	3	3	3	3	3	4.87158	3	3	3	3	3
A2ABL4;Q9UD35;Q9UD86;Q08345-1;Q08345;Q9UD36;Q08345-2;B7Z2K0;Q96T62;Q08345-3;B8JJ50;B7Z3A2;Q08345-4;A2ABL2;A2ABL1;Q0V8Q0	Discoidin domain receptor family, member 1;CD167 antigen-like family member A;Cell adhesion kinase;Discoidin receptor tyrosine kinase;Epithelial discoidin domain-containing receptor 1;HGK2;Mammary carcinoma kinase 10;Protein-tyrosine kinase 3A;Protein-tyrosine kinase RTK-6;TRK E;Tyrosine kinase DDR;Tyrosine-protein kinase CAK;cDNA FLJ56035, highly similar to Epithelial discoidin domain-containing…	DADB-160J14.2-018;DAMA-342O2.2-018;DAQB-11J22.3-018;DDR1;XXbac-BCX105N19.2-018;XXbac-BPG70P20.1-018;CAK;EDDR1;NEP;NTRK4;PTK3A;RTK6;TRKE;DAMC-325F20.2-001;DADB-160J14.2-016;DAMA-342O2.2-016;DAMC-325F20.2-016;DAQB-11J22.3-016;XXbac-BCX105N19.2-016;XXbac-BPG70P20.1-016;DAMA-342O2.2-012;DAMC-325F20.2-012;DAQB-11J22.3-012;XXbac-BCX105N19.2-012;XXbac-BPG70P20.1-012	5.92985	0.163542	5.76486	0.18656				0.164989	4.64777	4.61729	4.48182	4.83127	4.57135	4.36979	4.51406	4.44264	4.69572	4.87526	4.14579	4.21431	4.44892	4.57444	4.39524	4.5698	4.32887	3.98719	4.253	4.41318	5.98389	5.76281	5.91177	5.8672	5.81382	5.99254	6.04821	6.07697	5.94823	5.89303	5.7847	5.77512	5.70024	5.76693	5.80813	5.77439	5.69537	5.781	5.72718
P02765;B2R7G1;B7Z8Q2;B7Z556	Alpha-2-HS-glycoprotein;Alpha-2-HS-glycoprotein chain A;Alpha-2-HS-glycoprotein chain B;Alpha-2-Z-globulin;Ba-alpha-2-glycoprotein;Fetuin-A;cDNA FLJ55606, highly similar to Alpha-2-HS-glycoprotein;cDNA FLJ56822, highly similar to Alpha-2-HS-glycoprotein	AHSG;FETUA;PRO2743	5.57992	0.517103	6.15882	0.333535				-0.5789	4.49952	5.16197	4.53456	4.99022	4.78445	3.98738	3.96088	4.03125	4.58981	5.48474	4.84433	4.78064	5.49195	5.50239	4.91951	5.5157	5.50247	4.72602	5.25571	5.36003	5.46981	5.96525	5.5685	5.65074	5.74148	5.24859	5.09927	5.28131	5.42005	6.35417	5.96802	5.78298	6.44268	6.36393	5.85264	6.07664	6.18679	6.24768	6.30799
P05156;Q6LAM0;Q6LAM1;A8K3L0;B4DRF2;Q8WW88	C3B/C4B inactivator;Complement factor I;Complement factor I heavy chain;Complement factor I light chain;Light chain of factor I;Heavy chain of factor I;cDNA FLJ76262, highly similar to Homo sapiens I factor (complement) (IF), mRNA;cDNA FLJ58124, highly similar to Complement factor I (EC 3.4.21.45);CFI protein	CFI;IF	5.93651	0.380737	5.894	0.366114				0.0425169	4.81265	4.90384	4.47673	5.08721	4.52749	4.02272	4.39051	3.95928	4.78469	4.89892	4.35336	4.20769	4.93195	4.74568	4.87849	5.08814	4.60429	3.99893	5.05308	4.61111	6.18856	6.01999	5.98997	6.09892	5.79927	5.71907	5.94883	5.65526	5.93226	6.01301	5.94781	5.62567	5.98113	5.74256	6.10421	6.00199	5.67535	5.7339	6.32601
B4DE31;P29401;A8K089;B4E022;Q53EM5;B3KSI4;Q6MZE3;B4DVU1;B3KPZ8;Q6B855;A5PJ79;A7E3W4;A7Z014;Q6PT94	cDNA FLJ54957, highly similar to Transketolase (EC 2.2.1.1);Transketolase;cDNA FLJ56274, highly similar to Transketolase (EC 2.2.1.1);Transketolase variant;cDNA FLJ36348 fis, clone THYMU2007025, highly similar to TRANSKETOLASE (EC 2.2.1.1);Putative uncharacterized protein DKFZp686J13123;cDNA FLJ53217, highly similar to Transketolase (EC 2.2.1.1);cDNA FLJ32530 fis, clone SMINT2000185, highly simil…	TKT;DKFZp686J13123	5.92479	0.644163	5.93973	0.666336				-0.0149341	4.74944	5.53622	3.79849	5.061	4.76221	3.51194	4.03064	4.47525	4.65627	5.25597	4.26257	4.78459	5.08654	5.65552	3.63332	5.05381	5.54141	3.94567	4.26323	4.76611	6.00134	6.54183	5.42106	6.12382	6.05987	5.36752	5.47996	5.99296	5.91739	6.34215	5.77482	6.12352	6.15848	6.60084	5.26771	5.96805	6.65649	5.70046	5.3273
P36955;Q2TU83	Cell proliferation-inducing gene 35 protein;EPC-1;Pigment epithelium-derived factor;Serpin F1	SERPINF1	5.68106	0.26555	5.42578	0.364768				0.255283	4.65698	4.7055	4.65843	4.79652	4.65882	4.34659	4.22168	4.09916	4.6399	4.94947	4.22233	4.23618	4.54137	4.71957	4.48369	4.91662	4.65256	3.66407	4.46282	4.83284	5.59841	5.48945	5.9979	5.77417	5.81192	5.78607	5.51399	5.61105	5.45744	5.77021	5.41239	5.41792	5.24573	5.34534	5.47018	5.52735	5.4791	5.07317	5.66144
P01771	Ig heavy chain V-III region HIL		3	0.278582	3.21631	0.594948				-0.21631	4.33784	4.7165	4.7316	5.0803	4.77126	4.39536	4.19463	4.21922	4.57866	4.61388	3	3.93833	3.65786	4.08672	4.73301	4.74516	4.78773	3.78594	4.66395	4.44393	3	3	3	3	3	3	3	3	3	3	3	3	3	3	3	3	3	3	5.1631
A2N2W9;Q5NV73;Q7Z2E8;Q9NSD6;P01714	VL4 protein;V2-13 protein;Rearranged Vl3l gene segment;Rearranged Vl3l segment;This CDS feature is included to show the translation of the corresponding V_region. Presently translation qualifiers on V_region features are illegal.;Ig lambda chain V-III region SH	VL4;V2-13;VL3L;IGLV3-19	4.61282	0.754676	4.71805	1.10111				-0.105224	4.03515	5.08178	4.97512	5.66416	4.20702	4.54399	5.19684	4.6408	4.09234	3	3	4.72137	5.08508	3	5.38462	5.74772	5.33329	3	5.25399	4.93547	3	5.34586	6.03543	6.25288	3	5.3892	5.61687	5.488	3	3	3	5.28477	5.22368	3	5.6589	5.7758	5.5542	3	5.48279
P07339	Cathepsin D;Cathepsin D heavy chain;Cathepsin D light chain	CPSD;CTSD	5.56067	0.30334	5.51843	0.202744				0.0422403	4.5532	4.45022	4.61861	4.82338	4.70123	3.96205	4.42771	4.13152	4.85752	4.84528	4.10714	4.17342	4.73132	4.64579	4.54489	4.41052	4.52006	4.23671	4.47343	4.38416	5.69206	5.21101	5.80643	5.5835	5.43324	5.41795	5.58198	5.52786	5.75657	5.59611	5.55461	5.46888	5.49058	5.42101	5.64013	5.43399	5.53409	5.86016	5.4308
Q02818;A8K7Q1;B2RD64;B3KUR6;Q53GX6;Q96BA4;B4DZX0	CALNUC;Nucleobindin-1;cDNA FLJ77770, highly similar to Homo sapiens nucleobindin 1 (NUCB1), mRNA;cDNA FLJ40471 fis, clone TESTI2042508, highly similar to Nucleobindin-1;Nucleobindin 1 variant;NUCB1 protein;cDNA FLJ52898, highly similar to Nucleobindin-1	NUC;NUCB1	5.59418	0.397083	6.44287	0.277038				-0.848688	4.65078	4.91473	4.69071	4.03487	4.46217	4.29385	4.34136	3.89376	4.7917	5.17537	4.9413	5.0976	5.48001	5.52827	5.37825	5.62949	5.36027	4.74929	5.39545	5.37918	6.06618	5.804	6.12094	5.47738	5.63797	5.85398	5.86664	3	5.94035	6.17441	6.35524	6.37703	6.41181	6.5084	6.6572	6.52621	6.3714	6.30587	6.47763
Q99497;B2R4Z1;Q5E946	Oncogene DJ1;Parkinson disease protein 7;Protein DJ-1	PARK7	5.19911	0.705044	5.48424	0.651012				-0.285134	4.85832	5.57888	3.1596	4.87758	4.71873	3.61246	4.16563	4.62905	4.57454	5.02592	4.48603	4.87798	5.13043	5.5225	3.2923	5.02305	5.55173	4.51073	4.47097	4.8733	5.65088	6.09816	3	5.34337	5.20401	4.91033	5.19315	5.70108	5.29455	5.59553	5.37315	5.78317	5.85647	6.19654	3	5.60803	6.34708	5.77852	5.2402
P51149;B4DPH9;Q3T0F5	Ras-related protein Rab-7a;cDNA FLJ55895, highly similar to Ras-related protein Rab-7	RAB7;RAB7A	5.35728	0.651137	4.93398	0.27819				0.423302	4.83395	5.34311	3	5.06893	4.39443	4.06573	4.36318	4.4488	4.75451	4.86867	4.4397	4.11876	4.40656	4.54425	4.09124	4.75066	4.58392	3.88902	4.37641	4.68717	5.75016	6.07795	3	5.80564	5.27811	5.41369	5.48954	5.78755	5.51294	5.45728	5.59024	3	3	5.60588	5.14016	5.48717	5.35773	5.26169	5.27573
P31946-1;P31946;A8K9K2;B5BU24;P68250-1;P68250;P31946-2;P68250-2;Q4VY19;Q59EQ2;Q4VY20	14-3-3 protein beta/alpha;14-3-3 protein beta/alpha, N-terminally processed;Protein 1054;Protein kinase C inhibitor protein 1;Tyrosine 3-monooxygenase/tryptophan 5-monooxygenase activation protein, beta polypeptide;Tyrosine 3-monooxygenase/tryptophan 5-monooxygenase activation protein, beta polypeptide variant	YWHAB;RP1-148E22.1-004;RP1-148E22.1-003	5.19574	0.833708	5.46874	0.542397				-0.273	4.61338	5.74593	3	5.30726	4.5924	3.84037	3.61287	4.29449	5.02272	4.99262	4.31199	4.60611	5.05335	5.48273	3.881	4.87746	5.27671	3.91429	4.39093	4.4567	5.83065	6.37729	3	5.88156	5.48352	3	5.17006	5.78055	5.68485	5.74898	5.39863	5.73583	5.68865	6.1208	3	5.79486	6.06288	5.4354	5.60856
A2NZ55	Variable immnoglobulin anti-estradiol heavy chain		3	0.239836	3.22128	0.722209				-0.221277	4.39026	4.53354	4.66317	4.75361	4.59202	3.91799	4.52955	4.44414	4.37979	4.72025	4.04829	4.23538	3	3	4.31917	4.81829	4.42857	3.64743	4.78056	3	3	3	3	3	3	3	3	3	3	3	3	3	3	3	3	3	3	3	5.21277
A2MYD2;A2NUT2;A2NV54;Q567P1;Q5NV81;Q8N5F4;A2MYD6;Q6IPQ0;Q6PIK1	V1-19 protein;Lambda-chain (AA -20 to 215);Precursor (AA -19 to 108);IGL@ protein;V1-16 protein;V1-2 protein	V1-19;IGL@;IGLV1-44;V1-16;V1-2	3.49253	0.536372	3.54528	0.685454				-0.0527477	4.47159	3.51893	4.81087	5.26475	4.95571	3.81753	4.06811	4.7096	4.59762	4.67938	4.49856	4.3486	4.83269	4.75775	5.24596	5.31834	5.28199	3	5.06509	4.66499	3	3	3	3	5.56058	3	5.36474	3	3	3	3	3	3	3	3	5.65618	3	3	5.79662
P01766;A6NH40;A2J423;A0N5T0;A6NG04	Ig heavy chain V-III region BRO;Anti-Mpl scFv;V<gamma>1 protein	V<gamma>1	3	0.322888	3.17828	0.791722				-0.178284	4.24932	4.74536	4.42326	5.1682	4.45346	4.08718	4.69754	4.12057	4.5238	4.40926	3	3.81866	3	4.39508	3	4.90606	4.60395	3	4.5829	4.33421	3	3	3	3	3	3	3	3	3	3	3	3	3	3	3	3	3	3	3
P04217;A8K052;B3KP79;Q7Z3U3	Alpha-1-B glycoprotein;Alpha-1B-glycoprotein;cDNA FLJ31323 fis, clone LIVER2000037, highly similar to Alpha-1B-glycoprotein;Putative uncharacterized protein DKFZp686F0970	A1BG;DKFZp686F0970	5.66379	0.379456	6.00014	0.315486				-0.336346	4.212	4.55325	4.5341	4.79553	4.68883	4.04438	4.13612	4.13284	4.41991	5.28028	4.52991	4.84113	5.51455	5.43685	4.91862	5.18321	5.1422	4.67852	4.97245	5.2205	5.70725	5.34518	5.92439	5.7099	5.67892	5.5328	5.54544	5.62249	5.52749	6.04407	5.95784	5.94984	6.24242	6.13843	5.8788	5.79321	5.99516	6.08181	5.90345
Q9NP72;B3KMC7;Q0IIG8;B7Z5V3;Q5W0I9;Q56UN9;Q59EW3;Q5W0J0;B7Z333	Ras-related protein Rab-18;cDNA FLJ53088, highly similar to Ras-related protein Rab-18;RAB18, member RAS oncogene family;RAB18 long isoform 1;RAB18, member RAS oncogene family variant;cDNA FLJ50154, moderately similar to Ras-related protein Rab-18	RAB18;RP11-148B2.1-005;RP11-148B2.1-003	5.20319	0.631618	4.70795	0.561777				0.495239	4.86963	5.25443	3	5.0167	4.43849	4.22735	4.54268	4.04856	4.62868	4.76766	3.63044	4.03949	4.17921	4.86158	3.1495	4.45281	4.60335	3.97322	4.739	4.83348	5.70639	5.87316	3	5.5573	5.08264	5.39333	5.45099	5.20588	5.35468	5.40749	3	5.13325	3	5.64239	3	5.18361	5.52273	5.27779	5.56829
Q99541;B4DJK9;Q6FHZ7;B4DNH6;Q5SYF5	Adipophilin;Adipose differentiation-related protein;Perilipin-2;cDNA FLJ57380, highly similar to Adipophilin;ADFP protein;Adipose differentiation-related protein, isoform CRA_b;cDNA, FLJ93444, highly similar to Homo sapiens adipose differentiation-related protein (ADFP), mRNA;cDNA FLJ59123, moderately similar to Adipophilin	ADFP;PLIN2;hCG_28271;RP11-151J10.1-007;RP11-151J10.1-005	5.56323	0.733533	5.70839	0.482289				-0.145163	4.75162	5.57033	3.20699	4.9336	4.27272	4.53567	3.68211	3.92342	5.34918	4.55622	4.31542	3.77618	4.89814	4.58605	4.38618	4.78568	4.90156	3.89763	5.30997	4.8876	6.04914	6.53856	3	5.81957	5.42418	6.03503	5.02362	5.58433	6.40576	5.75211	5.52944	5.26164	6.01279	5.35685	5.44361	5.49063	6.04673	5.57651	6.42846
P04792;B2R4N8;B4DL87	28 kDa heat shock protein;Estrogen-regulated 24 kDa protein;Heat shock 27 kDa protein;Heat shock protein beta-1;Stress-responsive protein 27;cDNA FLJ52243, highly similar to Heat-shock protein beta-1	HSP27;HSP28;HSPB1	5.1241	0.815784	4.92109	1.00381				0.203007	4.37829	5.37218	3.80577	5.11827	4.95859	3	3.59153	4.17534	5.09954	5.27738	3	5.2051	4.98118	5.04258	3	5.06689	5.39726	3.92077	3	4.79483	5.49479	5.95725	5.36949	5.66716	5.65038	3	3	5.59957	5.74833	5.75403	3	6.24947	5.5886	5.59354	3	5.47852	6.1841	5.52823	3
P01133;B4DRK7;Q6QBS2	Epidermal growth factor;Pro-epidermal growth factor;Urogastrone;cDNA FLJ60402, highly similar to Pro-epidermal growth factor	EGF	6.08299	0.411784	5.87716	0.332824				0.205829	4.34126	4.13704	4.2538	5.26079	5.08899	4.24807	4.26387	4.0959	4.31298	4.76589	4.03759	3.95121	4.72021	4.62086	4.63154	4.68477	4.54915	3.84561	4.57673	4.26302	6.13991	5.43857	6.10374	6.441	6.4544	6.10568	6.08135	6.14485	6.00843	5.91198	5.78197	5.69394	6.01355	5.73381	6.10154	5.8296	5.88971	6.05896	5.99673
P01781	Ig heavy chain V-III region GAL		4.29484	0.53207	3.19665	0.663247				1.09819	4.73928	4.42146	4.54312	5.01089	4.93444	3.42274	4.54949	3.73098	4.26229	4.98766	3	3.57706	3	3	4.22084	4.04794	4.54273	3	4.46798	4.24092	5.31035	4.78279	5.48103	3	5.35238	3	3	3	4.74833	5.27353	3	3	3	3	3	3	3	3	4.96652
P80303-1;P80303;P80303-2;A7LNF3;A7LNF4;A7LNF5;Q2L696	DNA-binding protein NEFA;Gastric cancer antigen Zg4;Nucleobindin-2;Nucleobindin 2;Nucb2 splice variant	NEFA;NUCB2;Nucb2	5.4996	0.482223	6.74561	0.250804			X	-1.24601	4.20328	4.80197	3.75126	4.60196	4.67441	3.8606	4.60814	4.11408	4.57285	5.37001	5.29263	5.53153	5.89128	5.90268	5.66909	6.1049	5.76707	5.34749	5.6475	5.69255	5.55305	5.76124	3	5.65657	5.58835	5.78618	5.99817	5.82119	5.58451	6.24672	6.76373	6.79166	6.67495	6.67158	6.77057	6.67663	6.73088	6.93622	6.72627
A8MUA6;Q6X4U4;A4D125;Q2HJ20	cDNA FLJ36089 fis, clone TESTI2020426, highly similar to Sclerostin domain-containing protein 1;Putative uncharacterized protein SOSTDC1;Ectodermal BMP inhibitor;Sclerostin domain-containing protein 1;Uterine sensitization-associated gene 1 protein;cDNA, FLJ96776, Homo sapiens sclerostin domain containing 1 (SOSTDC1), mRNA;Sclerostin domain containing 1	SOSTDC1;CDA019;USAG1;hCG_19295;tcag7.902	5.17906	0.68053	4.90623	0.3829				0.272832	4.36485	4.81137	4.2874	4.99302	4.23502	4.60009	3	3.8756	4.91552	5.44556	5.10629	4.13395	4.54936	5.29206	4.74207	4.73328	4.44652	4.5833	5.23065	4.38005	5.67266	5.35317	5.67879	5.84489	5.42403	5.91255	3	3	5.77031	6.13418	6.27529	3	5.45043	5.84891	5.46807	3	3	5.69792	6.04218
P14550;A8KAL8;Q6IAZ4;Q5T621	Alcohol dehydrogenase [NADP+];Aldehyde reductase;Aldo-keto reductase family 1 member A1;Aldo-keto reductase family 1, member A1 (Aldehyde reductase)	AKR1A1;ALDR1;ALR;RP4-697E16.2-004	5.51652	0.82365	5.43311	0.746107				0.0834062	4.53791	5.41696	3.55619	5.01932	4.61531	2.62133	4.15785	4.45782	4.98562	4.99591	3.77986	4.74482	5.20933	5.34665	3	4.96285	5.03467	3.88748	4.27814	4.69355	5.86334	6.38019	5.05381	5.9826	5.7283	3	5.3285	5.9605	5.95772	5.91021	5.30683	5.86113	6.08547	6.0944	3	5.76745	6.10985	5.35493	5.21099
A8MXW0;P52565;B2R5X1;Q6IBM5;P19803;B4DDD3;Q58DT6;B4DUV9;Q7M2Q9	cDNA FLJ50748, highly similar to Rho GDP-dissociation inhibitor 1;Putative uncharacterized protein ARHGDIA;Rho GDP-dissociation inhibitor 1;Rho-GDI alpha;cDNA FLJ53102, moderately similar to Rho GDP-dissociation inhibitor 1	ARHGDIA;GDIA1	5.1569	0.587645	5.37191	0.625942				-0.215009	4.45793	5.01339	3.359	4.88794	4.63528	3.3767	4.48719	4.43748	4.61957	4.8999	4.40985	4.64942	5.06577	5.34659	3.28932	5.16542	5.09621	4.01519	4.48306	4.90293	5.40485	5.60934	3	5.50663	5.39915	4.59019	5.52537	5.67436	5.36494	5.49417	5.5424	5.59574	5.76614	5.97194	3	5.69739	5.86344	5.2737	5.33554
Q9H173;Q32KV6	BiP-associated protein;Nucleotide exchange factor SIL1	SIL1;UNQ545/PRO836	5.4273	0.48782	5.25235	0.40384				0.17495	4.45918	3.68333	4.35226	4.87488	4.9421	3.73932	4.2419	4.04642	4.8567	4.95694	4.09019	4.51091	4.69202	4.89764	3.99836	5.0658	4.04681	3.98381	4.71942	4.23368	5.65557	3	5.72731	5.6357	5.91854	5.62665	5.59111	5.55961	5.82069	5.73776	5.51167	5.60431	3	5.62936	5.62882	5.6179	5.2108	5.33047	5.58176
P08238;A8K3W9;B2R5P0;B4DGL0;B4DMA2;Q6PK50;Q9H6X9;Q76LV1;Q3SZD6;Q7M2S2;Q865A1;Q58FF7	Heat shock 84 kDa;Heat shock protein HSP 90-beta;cDNA FLJ77842;cDNA FLJ53619, highly similar to Heat shock protein HSP 90-beta;cDNA FLJ54023, highly similar to Heat shock protein HSP 90-beta;HSP90AB1 protein;cDNA: FLJ21717 fis, clone COL10322;Heat shock protein 90-beta c;Putative heat shock protein HSP 90-beta-3	HSP90AB1;HSP90B;HSPC2;HSPCB;HSP90AB3P;HSP90BC	5.56185	0.664543	5.19111	0.641918				0.370742	4.51234	5.14395	3.83264	4.99517	4.42244	3.27381	3.47122	4.51632	4.79655	5.05588	3.77939	4.66622	4.53695	5.17557	3.39229	4.8011	4.685	3.50796	3.49185	4.05671	5.84797	6.22755	5.28901	6.05081	5.7523	3	5.21617	6.12463	6.06491	6.04513	5.36536	6.04957	5.7115	6.20941	3	5.70516	5.89775	5.39338	3
P49189;B4DE91;B4DX14;B4DXY7;B4DYY1;B9EKV4;Q2KJH9	4-trimethylaminobutyraldehyde dehydrogenase;Aldehyde dehydrogenase E3 isozyme;Aldehyde dehydrogenase family 9 member A1;Gamma-aminobutyraldehyde dehydrogenase;R-aminobutyraldehyde dehydrogenase;cDNA FLJ55534, highly similar to 4-trimethylaminobutyraldehyde dehydrogenase (EC 1.2.1.47);cDNA FLJ53231, highly similar to 4-trimethylaminobutyraldehyde dehydrogenase(EC 1.2.1.47);cDNA FLJ51658, highly si…	ALDH4;ALDH7;ALDH9;ALDH9A1;hCG_21745	5.60744	0.605836	5.64033	0.497608				-0.0328935	4.5715	5.24435	3.77329	5.06213	4.54378	3.32027	3.77504	4.34856	4.56784	4.74947	3.89892	4.51521	4.55678	5.29574	4.44017	4.68578	5.03699	3.57572	4.58906	4.72877	5.77983	6.27235	5.23045	6.10667	5.63321	5.05907	5.10421	5.7256	5.53541	5.62756	5.31446	5.63906	5.58017	6.28128	5.64985	5.48575	6.23887	5.46538	5.27958
P58499-2;P58499;A8MTF8;A8MU26;P58499-1;A8MY59;P58499-3	Cytokine-like protein 2-21;Protein FAM3B;Putative uncharacterized protein FAM3B	C21orf11;C21orf76;FAM3B;PRED44;UNQ320/PRO365	5.35453	0.230127	4.09298	0.318259			X	1.26156	4.33682	4.25071	4.29199	4.65149	4.67458	4.35889	4.15936	3.98981	4.58709	4.5956	3.87492	3.63833	4.32174	4.08214	4.36894	4.47474	3.80068	3.55183	4.25864	4.07907	5.58041	5.25498	5.65519	5.2062	5.45649	5.60034	5.15048	5.23327	5.2727	5.13526	5.16903	3	5.15017	3	5.37357	5.03193	3	3	5.20507
Q14624-1;Q14624;B2RMS9;B7Z545;B7Z551;B7ZKJ8;Q68DH2;Q14624-2;B7Z544;B7Z8Q7	35 kDa inter-alpha-trypsin inhibitor heavy chain H4;70 kDa inter-alpha-trypsin inhibitor heavy chain H4;Inter-alpha-trypsin inhibitor family heavy chain-related protein;Inter-alpha-trypsin inhibitor heavy chain H4;Plasma kallikrein sensitive glycoprotein 120;Inter-alpha (Globulin) inhibitor H4 (Plasma Kallikrein-sensitive glycoprotein);cDNA FLJ60068, highly similar to Inter-alpha-trypsin inhibito…	ITIH4;ITIHL1;PK120;PRO1851;DKFZp686G21125	5.78657	0.166214	4.54114	0.488255			X	1.24543	4.28194	4.58753	4.34074	4.38317	4.53531	4.28809	4.17777	4.17205	4.37676	4.65873	3.07155	3.44928	4.20312	4.37363	3.35824	4.38769	4.28153	3.52195	3.94896	4.24655	5.66395	5.86191	5.99333	5.43592	5.88754	5.94263	5.65168	5.90617	5.77118	5.75142	3	5.20404	5.62869	5.61038	3	5.5619	5.76724	3	3
P06727;Q13784	Apolipoprotein A4;Apolipoprotein A-IV;APOA4 protein	APOA4	5.75576	0.57578	5.80421	0.844856				-0.0484577	4.30548	3.58104	4.3749	5.03751	4.72081	4.48031	3.94603	3.59635	4.00091	5.30494	4.44333	4.78936	4.79092	5.52227	5.16233	5.63944	3	3.53298	4.98003	5.18927	5.81093	5.34988	5.89596	5.85261	5.78876	6.04929	5.6639	5.59197	5.32185	6.23244	5.99891	6.13075	5.86215	6.34778	6.31266	6.37467	3	5.72579	6.13181
O15498;A4D2J0;B5BU81;Q9UES0;Q3T000;B4DR94	Synaptobrevin homolog YKT6;cDNA, FLJ93006, Homo sapiens SNARE protein Ykt6 (YKT6), mRNA;SNARE protein Ykt6;SNARE protein Ykt6, isoform CRA_a;YKT6 v-SNARE protein;cDNA FLJ50174, highly similar to Homo sapiens SNARE protein Ykt6 (YKT6), mRNA	YKT6;hCG_18297;tcag7.798	4.94616	0.64705	4.73104	0.56795				0.215112	4.54975	5.05331	3	4.83298	4.55207	3.46365	4.13666	4.21216	4.54721	4.8566	4.02346	3.89709	4.33654	4.4221	3	4.83627	4.47148	3.49332	4.20496	4.76921	5.44069	5.76045	3	5.62875	5.31589	3	5.2771	5.33323	5.37988	5.32558	5.18696	5.13322	5.00856	5.18318	3	5.31378	5.12261	3	4.98287
O43278-1;O43278;B4DTF6;O43278-2;B2RBU9	Hepatocyte growth factor activator inhibitor type 1;Kunitz-type protease inhibitor 1;cDNA FLJ51604, highly similar to Kunitz-type protease inhibitor 1;cDNA, FLJ95704, highly similar to Homo sapiens serine protease inhibitor, Kunitz type 1 (SPINT1), mRNA	HAI1;SPINT1;UNQ223/PRO256	5.46749	0.444758	5.26326	0.366368				0.204233	4.15479	4.52268	4.12756	4.99733	4.69412	3.73714	3.69217	4.01882	4.42983	4.80938	3.98768	3.60579	4.73012	4.54788	4.4714	4.6236	4.60178	3.98014	4.42111	4.56097	5.33848	5.36938	5.45364	5.86267	5.6506	5.25336	5.1273	5.53748	5.38557	5.69647	3	4.98794	5.65158	5.46988	5.7514	5.46888	5.64478	5.51866	5.55818
Q9H4A3-1;Q9H4A3;C5HTZ5;Q9H4A3-2;A5D8Z4;C5HTZ6;Q9H4A3-4;C5HTZ7;Q96CZ6	Erythrocyte 65 kDa protein;Kinase deficient protein;Protein kinase lysine-deficient 1;Protein kinase with no lysine 1;Serine/threonine-protein kinase WNK1;WNK1 protein	KDP;KIAA0344;PRKWNK1;WNK1	3	0.569816	3.27967	0.310776				-0.279671	4.02015	4.57471	4.00595	5.17123	5.14523	3.80255	3.39463	4.08354	4.3327	4.60884	3.75092	4.13837	4.57321	4.62459	4.40374	4.53415	4.39962	3.79682	4.2701	4.07449	3	3	3	3	3	3	3	3	3	3	3	5.79671	3	3	3	3	3	3	3
O60664-1;O60664	47 kDa mannose 6-phosphate receptor-binding protein;Cargo selection protein TIP47;Mannose-6-phosphate receptor-binding protein 1;Perilipin-3;Placental protein 17	M6PRBP1;PLIN3;TIP47	5.56026	0.560755	4.95142	0.702885				0.608838	4.33469	4.97478	3.46866	4.72595	3.81659	3.74351	3.77259	4.51818	4.75736	4.95038	3	4.33167	4.8177	5.01292	3.31323	4.60855	4.77549	3.52807	4.41812	4.62644	5.68476	5.70248	5.13653	5.55509	5.19981	5.36263	5.41833	6.08041	5.6626	5.79994	3	5.63384	5.93354	5.96486	3	5.7071	5.82555	3	5.64366
Q13630;B2R8Y7;B3KU96;B4DZW9	GDP-4-keto-6-deoxy-D-mannose-3,5-epimerase-4-reductase;GDP-L-fucose synthase;Protein FX;Red cell NADP(H)-binding protein;Short-chain dehydrogenase/reductase family 4E member 1;cDNA FLJ39433 fis, clone PROST2004142, highly similar to GDP-L-fucose synthetase (EC 1.1.1.271);cDNA FLJ57685, highly similar to GDP-L-fucose synthetase (EC 1.1.1.271)	SDR4E1;TSTA3	5.01269	0.812793	4.31691	0.787861				0.695784	4.57221	5.37055	3	4.92647	4.53371	3	3.67722	4.26271	4.67783	4.90578	3.34795	4.56697	4.37249	5.22575	3	4.72283	4.92071	3.06277	3.93518	4.45154	5.41636	6.25645	3	5.63523	5.37201	3	4.96493	5.38721	5.48808	5.60663	3	5.48159	3	5.96887	3	5.5664	5.67492	3	3
Q32Q12;P22392-2;P22392;P22392-1;Q6FHN3;Q3T0Q4;P15531-2;P15531;P15531-1;O60361	Nucleoside diphosphate kinase;C-myc purine-binding transcription factor PUF;nm23-H2;Nucleoside diphosphate kinase B;Granzyme A-activated DNase;Metastasis inhibition factor nm23;nm23-H1;Nucleoside diphosphate kinase A;Tumor metastatic process-associated protein;Putative nucleoside diphosphate kinase	hCG_2001850;NME1-NME2;NM23B;NME2;NDPKA;NM23;NME1;NME2P1	5.39198	0.62483	4.58461	0.809519				0.807375	4.37889	5.1954	3.63364	4.75801	4.31641	3.35478	3.43111	4.3201	4.45261	4.92068	3.45462	4.31342	4.60024	5.27219	3	4.45123	5.16554	3.05411	3.61621	4.23198	5.36199	6.08757	4.8868	5.49897	5.39326	4.93415	4.89202	5.71235	5.39573	5.75697	3	5.49063	5.72453	5.81741	3	5.33062	6.23664	3	3
A8K674;Q59EM9;Q5PY61;Q66K58;Q96H31;Q96MH4;Q9UFQ0;Q96C32;Q5U5U6;P62979;B2RDW1;Q5RKT7;Q8WYN9;P62992;B4DV12;Q5UGI3;P62987;Q3MIH3;P62990;P62988;Q49A90;A8CGI2	cDNA FLJ75516, highly similar to Xenopus tropicalis ubiquitin C, mRNA;Ubiquitin C variant;Ubiquitin C splice variant;Putative uncharacterized protein;UBC protein;cDNA FLJ32377 fis, clone SKMUS1000014, highly similar to Polyubiquitin 9;Putative uncharacterized protein DKFZp434K0435;Ubiquitin B;Ubiquitin B, isoform CRA_a;40S ribosomal protein S27a;cDNA, FLJ96793, Homo sapiens ribosomal protein S27a…	UBC;DKFZp434K0435;hCG_1998947;UBB;RPS27A;UBA80;UBCEP1;hCG_1987923;UBA52;UBCEP2;hCG_37048	5.89265	0.386124	5.65291	0.416891				0.239741	4.35324	4.7984	3.29137	4.44184	4.3733	4.28472	4.24667	4.21032	4.48304	4.17941	3.81888	4.34795	4.67947	4.76104	4.48409	4.66481	4.68907	3.53071	4.70437	4.49698	5.94882	6.17484	5.53948	5.78272	5.79801	6.06464	5.91795	6.15524	5.91818	5.62659	5.62732	6.01481	6.01225	5.95859	6.02247	5.79868	6.07	3	6.15207
P06858;A8K2M5;B2R5T9;B3KRV7;Q4JIZ7;Q53HW6;Q6IAV0;Q71UV2;Q8NEW3;B7Z4C6;P11151;Q866F3	Lipoprotein lipase;cDNA FLJ78206, highly similar to Homo sapiens lipoprotein lipase (LPL), mRNA;cDNA FLJ34967 fis, clone NTONG2004690, highly similar to LIPOPROTEIN LIPASE (EC 3.1.1.34);Lipoprotein lipase variant;LPL protein;cDNA FLJ57396, highly similar to Lipoprotein lipase (EC 3.1.1.34)	LPL	5.3989	0.43532	4.97645	0.622298				0.42245	3.88761	4.58074	3.70909	5.03906	4.4327	4.32249	4.19714	3.57747	4.33556	4.47104	4.05515	3.94462	4.8537	4.62495	5.22994	5.05568	3.7506	3.45864	4.987	4.84252	5.1803	5.52524	5.18563	5.90341	5.32393	5.79694	5.50985	4.97825	5.30157	5.28387	3	5.36275	5.83439	5.45301	6.36985	5.84308	3	3	6.03104
Q8IZK7;O75888-1;O75888;Q541E1;Q6FGN4;Q6FGR7;Q8NFH7;O75888-3;O75888-2;B3KR02;A5Y848;A8MYD5;B4DVT2;Q2QBA2;Q6U6I7	TWE-PRIL;A proliferation-inducing ligand;TNF- and APOL-related leukocyte expressed ligand 2;TNF-related death ligand 1;Tumor necrosis factor ligand superfamily member 13;APRIL;HCG2045906, isoform CRA_d;TNFSF13 protein;Tumor necrosis factor (Ligand) superfamily, member 13;Proliferation-inducing ligand APRIL;cDNA FLJ33379 fis, clone BRACE2006397, highly similar to Tumor necrosis factor ligand super…	APRIL;TALL2;TNFSF13;UNQ383/PRO715;ZTNF2;hCG_2045906	3	0.568207	3.27453	0.618667				-0.274526	4.49022	4.36949	4.53242	5.12401	4.43281	4.16646	3.79074	3	4.59523	4.01106	4.59913	3.90151	4.62852	3.56143	4.19515	4.52589	3	3	4.29664	3.64181	3	3	3	3	3	3	3	3	3	3	5.74526	3	3	3	3	3	3	3	3
Q2KJ32			5.30448	0.544924	5.26715	0.607421				0.0373325	4.08994	4.77235	3.44264	4.82076	4.85235	3.44265	3.89508	4.00582	4.55444	4.57214	3.87832	4.31067	4.81192	4.88918	3	4.62666	4.80773	3.60873	4.10629	4.3427	5.37433	5.80264	3	5.89041	5.93034	4.85141	5.34439	5.59382	5.71273	5.54474	5.29221	5.63988	5.82711	5.85319	3	5.47018	5.879	5.0834	5.1758
P05154;B4DPC7;B3KTV6;B4DDH1	Acrosomal serine protease inhibitor;Plasma serine protease inhibitor;Plasminogen activator inhibitor 3;Protein C inhibitor;Serpin A5;cDNA FLJ55124, highly similar to Plasma serine protease inhibitor;cDNA FLJ38812 fis, clone LIVER2006469, highly similar to PLASMA SERINE PROTEASE INHIBITOR;cDNA FLJ53503, highly similar to Plasma serine protease inhibitor	SERPINA5	4.58874	0.899819	4.12602	0.977034				0.46272	4.15518	4.68131	4.19296	3.99076	5.78777	3.46208	3	3	4.81947	5.02559	3	4.75204	5.22324	3	3.68736	4.99244	5.18273	3	3.74418	3	5.0117	5.13713	3	5.60934	6.86864	3	3	3	5.50105	5.75949	3	5.84712	5.84273	3	3	5.65803	5.91228	3	3
Q2KIM0;P04066;B2RBG3;B7Z362;B5MDC5;B7Z717	Alpha-L-fucosidase I;Alpha-L-fucoside fucohydrolase 1;Tissue alpha-L-fucosidase;cDNA, FLJ95493, highly similar to Homo sapiens fucosidase, alpha-L- 1, tissue (FUCA1), mRNA;cDNA FLJ56770, highly similar to Tissue alpha-L-fucosidase (EC 3.2.1.51);Putative uncharacterized protein FUCA1;cDNA FLJ52780, highly similar to Tissue alpha-L-fucosidase (EC 3.2.1.51)	FUCA1;Nbla10230	5.47558	0.305587	5.04403	0.469917				0.431549	3.9873	3.80564	4.54316	4.33072	4.56843	3.95532	3.87599	4.03818	4.47897	4.51825	3	4.21293	4.55329	4.69148	4.16435	4.3194	4.56417	4.35025	4.3749	4.23391	5.26319	4.95665	5.85599	5.41312	5.68654	5.53277	5.37289	5.53806	5.61951	5.51708	3	5.57477	5.58021	5.59263	5.40691	3	5.58336	5.84038	5.51817
Q5W0H4;P13693;B2R7E5;B4DLD6;B4DKJ4;Q9UP43;Q5E984;Q862L1	Tumor protein, translationally-controlled 1;Fortilin;Histamine-releasing factor;p23;Translationally-controlled tumor protein;cDNA FLJ57742;cDNA FLJ57738, highly similar to Translationally-controlled tumor protein;HDCMB21P	RP11-290D2.1-004;TPT1	4.12684	0.821511	4.09483	0.851087				0.0320134	3.97899	5.35822	3	4.67442	4.44351	3.58284	3	4.28144	4.50021	5.22066	4.30142	4.96197	5.28966	5.74968	3	5.14792	5.83389	4.22243	4.19879	4.81805	3	5.33187	3	5.17557	5.13223	3	3	3	4.9465	5.68226	3	5.50421	5.39491	5.58637	3	3	6.4628	3	3
P02760;P78492;B7Z8R6	Alpha-1 microglycoprotein;Alpha-1-microglobulin;Bikunin;Complex-forming glycoprotein heterogeneous in charge;EDC1;HI-30;Inter-alpha-trypsin inhibitor light chain;Protein AMBP;Trypstatin;Uronic-acid-rich protein;Inter-alpha-trypsin inhibitor;cDNA FLJ51445, highly similar to AMBP protein	AMBP;HCP;ITIL	3.21153	0.319234	3.43942	0.394873				-0.227887	4.20028	4.28108	4.35056	4.37597	4.47375	3.66166	3.78246	3.90923	4.26352	4.67892	3.76419	3.62188	4.63097	4.55248	4.02358	4.70355	4.5031	3.87212	4.08856	4.48019	5.11531	3	3	3	3	3	3	3	3	3	3	3	3	3	5.01653	3	5.37765	3	3
P01859;Q6MZU6	Ig gamma-2 chain C region;Putative uncharacterized protein DKFZp686C15213	IGHG2;DKFZp686C15213	3.96195	1.02898	3	0.74615				0.961954	4.94672	3	3	3	5.1372	4.84492	5.03193	4.9409	3	5.02276	4.48925	3	3	3.34211	3	3	5.09033	3	3.56534	3	3	3	3	3	6.20137	6.05869	6.35947	3	3	3	3	3	3	3	3	3	3	3	3
P01019;A7L3A3;A7L3A4;A7L3A5;B0ZBE2;B2R5S1;B4E1B3;Q53GY3;Q53YY1;Q59EP2;Q86U78;B4DE80	Angiotensin I;Angiotensin II;Angiotensin III;Angiotensin-1;Angiotensin-2;Angiotensin-3;Angiotensinogen;Des-Asp[1]-angiotensin II;Serpin A8;Angiotensinogen (Serpin peptidase inhibitor, clade A, member 8);Angiotensinogen (Serpin peptidase inhibitor, clade A, member 8), isoform CRA_a;cDNA, FLJ92595, highly similar to Homo sapiens angiotensinogen (serine (or cysteine) proteinaseinhibitor, clade A (al…	AGT;SERPINA8;hCG_14741;RP11-505D24.1-001	4.17853	0.371816	4.18101	0.559696				-0.0024801	3.69882	4.8804	4.04914	4.42288	4.35782	3.81066	3.93865	3.89431	4.21856	4.54968	3.66187	3.57456	4.59392	4.64685	3.43792	4.16271	4.73185	3.19896	4.32541	4.43107	3	5.89311	5.28355	3	3	5.20944	5.20561	5.19357	3	3	3	3	5.37663	5.35363	3	3	5.49507	3	5.2717
P02748;Q9UGI4	Complement component C9;Complement component C9a;Complement component C9b;Complement component 9	C9	5.36048	0.345881	4.72436	0.580561				0.636123	4.1611	4.39841	4.18746	4.38885	4.32795	3.60292	4.35122	3.68795	3.81784	4.66174	4.09188	4.14189	3	4.48289	3	4.45904	4.25481	3.38794	4.16227	4.37042	5.22074	5.20118	5.48527	5.35214	5.4091	5.32502	5.58872	5.2293	5.21176	5.58156	5.5288	5.45142	3	5.58781	3	5.45096	5.41191	3	5.40016
Q9NRV9;A8K1G2	Heme-binding protein 1;p22HBP	HBP;HEBP1	4.88128	0.820992	4.06975	0.618645				0.811528	4.41196	5.24991	3	4.59736	4.24057	3.26278	2.89381	4.30818	4.67019	4.92237	3.62473	4.18577	4.49775	4.74372	3	4.06066	4.64217	3	3.89602	4.20831	5.21893	5.88063	3	5.56345	5.08365	4.60499	3	5.29061	5.53385	5.6367	3	5.05865	5.09212	5.32523	3	3	5.33013	3	3
P07237;B2RDQ2;B4DJS0;B4DNL5;B3KTQ9;B4DLN6;B4DUA5;Q96C96;P05307;A6H7J6	Cellular thyroid hormone-binding protein;p55;Prolyl 4-hydroxylase subunit beta;Protein disulfide-isomerase;cDNA FLJ56766, highly similar to Protein disulfide-isomerase (EC5.3.4.1);cDNA FLJ59361, highly similar to Protein disulfide-isomerase (EC 5.3.4.1);cDNA FLJ38619 fis, clone HEART2007696, highly similar to Protein disulfide-isomerase (EC 5.3.4.1);cDNA FLJ45462 fis, clone BRSTN2011961, highly s…	ERBA2L;P4HB;PDI;PDIA1;PO4DB;hCG_95895	5.97273	0.615369	6.16547	0.751415				-0.192739	4.19501	4.88694	3.01753	4.73123	4.28097	3.53115	3.59268	4.0329	4.51978	4.76791	4.12015	4.53118	6.16188	5.17453	4.1797	4.76659	5.36218	3.60056	4.11531	4.33538	5.95073	6.21141	5.91307	6.15269	5.90991	5.6144	5.7574	6.15348	5.98184	6.08239	5.87898	6.48885	6.48001	6.45818	5.74507	6.26021	6.83543	5.94664	5.72213
P01625	Ig kappa chain V-IV region Len		3	0.47577	3.25296	0.867509				-0.252962	4.07052	4.47738	4.24878	4.768	4.28603	3.80001	4.41372	4.1177	4.09677	3	4.68452	5.11604	3	4.56579	4.9781	5.33056	5.24974	3	5.14051	4.5624	3	3	3	3	3	3	3	3	3	3	5.52962	3	3	3	3	3	3	3	3
P52823;B2R6I6;B4DN22;Q71UE5	Stanniocalcin-1;cDNA, FLJ92965, highly similar to Homo sapiens stanniocalcin 1 (STC1), mRNA;cDNA FLJ51498, highly similar to Stanniocalcin-1;Stanniocalcin	STC;STC1	4.75385	0.393663	4.50484	0.527005				0.24901	4.2651	3.81787	4.05131	4.76754	4.23566	3.70029	3.95926	3.77681	3.84803	4.79176	3.79489	4.08551	4.65901	4.33045	3.78183	4.64387	4.15177	3	4.59567	3.65936	5.2378	3	5.17029	5.50726	5.10473	4.88975	5.06543	5.09107	3	5.4722	5.00096	5.08969	5.42912	5.03961	4.83232	5.26442	3	3	5.39231
Q14512;A8K5J2	17 kDa heparin-binding growth factor-binding protein;Fibroblast growth factor-binding protein 1	FGFBP;FGFBP1;HBP17	4.4351	0.781212	3.62374	0.522102				0.81136	4.56194	3.61598	4.57547	4.68379	3.93247	3.70631	3	3	5.19162	4.92902	3.69886	4.27987	3	4.05603	3	4.24195	3.4814	4.07693	3.90816	3	5.30356	3	5.43191	5.22162	3	4.93507	3	3	6.13088	5.32791	4.9007	5.16068	3	3	3	3	3	5.17598	3
P07108-1;P07108;B8ZWD8;B8ZWD6;B8ZWD7;B8ZWD9;P07108-2;B8ZWD2;B8ZWD1;Q4VWZ6	Acyl-CoA-binding protein;Diazepam-binding inhibitor;Endozepine;Diazepam binding inhibitor, splice form 1D(1);Diazepam binding inhibitor, splice form 1G;Diazepam binding inhibitor, splice form 1A(1)-G;Diazepam binding inhibitor, splice form 1D(2);Diazepam binding inhibitor (GABA receptor modulator, acyl-Coenzyme A binding protein), isoform CRA_a;Diazepam binding inhibitor, splice form 1A(1)-B(1);D…	DBI;hCG_17322	3.41766	0.714867	4.62506	0.754209				-1.2074	4.2749	5.1503	3	4.61627	4.26472	3	3.94272	3.74044	4.32697	4.84086	4.53714	4.31618	5.19642	5.17705	3	5.14811	5.42452	3.90987	4.23704	5.04497	3	5.2828	3	3	3	3	3	3	3	4.8938	5.05956	4.81576	5.66052	5.27003	3	5.20994	5.93809	3	3
P13639;B2RMP5;B4DMC6;B4DRE8;Q6PK56;Q8TA90;Q3SYU2;B4DPU3	Elongation factor 2;cDNA FLJ60696, highly similar to Elongation factor 2;cDNA FLJ58164, highly similar to Elongation factor 2;EEF2 protein;Similar to Elongation factor 2b;cDNA FLJ56548, highly similar to Elongation factor 2	EEF2;EF2	5.40879	0.657517	4.71976	0.615215				0.689031	4.3704	4.99481	3.58197	4.66493	4.31519	3.41338	2.85579	3.91273	4.36042	4.61148	3	3.88865	4.15761	4.60953	2.98589	4.37599	4.05281	2.87411	3.54944	3.96239	5.88584	6.22139	5.23789	5.92863	5.79482	5.1181	3	5.57307	5.6763	5.65189	3	5.54019	5.49712	5.82833	3	5.50446	5.44902	3	5.08632
P18669;B4DJA4;B4DKL5;B4DMJ7;B7Z9E5;Q0D2Q6;Q53G35;Q6FHK8;Q6FHU2;Q6P6D7;Q3SZ62;P15259;Q32KV0	BPG-dependent PGAM 1;Phosphoglycerate mutase 1;Phosphoglycerate mutase isozyme B;cDNA FLJ53048, highly similar to Phosphoglycerate mutase 1 (EC 5.4.2.1);cDNA FLJ51983, highly similar to Phosphoglycerate mutase 1 (EC 5.4.2.1);cDNA FLJ53061, highly similar to Phosphoglycerate mutase 1 (EC 5.4.2.1);HCG2015269, isoform CRA_c;cDNA, FLJ78809, highly similar to Phosphoglycerate mutase 1 (EC 5.4.2.1);Pho…	CDABP0006;PGAM1;PGAMA;hCG_2015269;hCG_25778;RP11-452K12.8-001;PGAM2;PGAMM	4.68545	0.845986	4.19799	0.823895				0.487466	4.47037	5.18867	3	5.02979	4.42839	3	3.07675	3.64106	4.62312	4.54178	3.20123	4.01157	4.46171	5.07221	3	4.37031	4.9964	3	3	3.63144	5.4112	5.85734	3	5.50162	5.33409	3	3	5.20833	5.35164	5.1903	3	5.17592	5.20393	5.68608	3	5.09635	5.81759	3	3
P04114;A8K479;C0JYY2;P78482;Q13789;Q13828;Q4ZG63;Q53QC8;Q59HB3;Q9UE51;Q9UE52;Q9UE53	Apolipoprotein B-100;Apolipoprotein B-48;cDNA FLJ77094, highly similar to Homo sapiens apolipoprotein B (including Ag(x) antigen) (APOB), mRNA;Apolipoprotein B (Including Ag(X) antigen);Apolipoprotein B (Including Ag(X) antigen), isoform CRA_a;APOB protein;Apolipoprotein B;Apolipoprotein B-100 gene intron Bi and flanking regions;Putative uncharacterized protein APOB;Apolipoprotein B variant;Apoli…	APOB;hCG_20898	6.4073	0.622258	5.32913	0.74547			X	1.07817	4.3082	4.50885	4.3963	4.53732	4.34731	4.07842	3.57114	2.56345	4.02436	4.63604	3.3728	4.09029	3.08232	4.47318	3.3811	4.48578	2.34815	3	4.06937	4.47125	6.64299	6.45678	6.909	6.55816	6.46404	6.69165	6.13114	5.42776	6.14532	6.64619	6.12775	5.56345	5.13082	6.13526	5.893	6.4427	3	3	5.8853
P53634;B4DJQ8	Cathepsin C;Cathepsin J;Dipeptidyl peptidase 1;Dipeptidyl peptidase 1 exclusion domain chain;Dipeptidyl peptidase 1 heavy chain;Dipeptidyl peptidase 1 light chain;Dipeptidyl peptidase I;Dipeptidyl peptidase I exclusion domain chain;Dipeptidyl peptidase I heavy chain;Dipeptidyl peptidase I light chain;Dipeptidyl transferase;cDNA FLJ55694, highly similar to Dipeptidyl-peptidase 1 (EC 3.4.14.1)	CPPI;CTSC	5.18883	0.438969	4.0067	0.473269			X	1.18213	3.84212	4.3273	4.20618	4.56272	4.56362	3.50634	3.87844	3.31359	4.3403	4.41345	3	3	4.14004	3.8934	3.80889	3	3.84919	3.13859	4.11257	3.54554	4.99636	5.09198	5.49167	5.38684	5.62432	4.96159	5.1175	4.94291	5.19791	5.07722	3	3	5.1469	4.81449	4.99268	3	4.8485	3	5.26442
Q7Z4W1	Carbonyl reductase II;Dicarbonyl/L-xylulose reductase;Kidney dicarbonyl reductase;L-xylulose reductase;Sperm surface protein P34H	DCXR	4.63515	0.710796	3.70254	0.616235				0.932613	4.2416	5.0333	3	4.86494	4.30647	3	3.44326	4.03623	4.41667	4.38301	3.71529	4.40283	3.88666	4.85771	3	4.36648	4.3373	3	3.73406	4.34582	5.35692	5.75629	3	5.49871	5.04513	3	3	5.36851	5.20801	5.11793	3	5.40661	3	5.552	3	5.06677	3	3	3
Q9HB40-1;Q9HB40;B4DP22;Q9H2J9	Retinoid-inducible serine carboxypeptidase;Serine carboxypeptidase 1;cDNA FLJ55993, highly similar to Retinoid-inducible serine carboxypeptidase (EC 3.4.16.-);DC39	MSTP034;RISC;SCP1;SCPEP1;UNQ265/PRO302	4.85205	0.518789	4.62083	0.499864				0.231223	4.41243	4.21096	4.11291	4.25883	4.28396	3.38837	3	3.83345	4.66525	4.49686	3.875	3.92873	4.53025	4.24232	4.54958	4.47838	3.5941	3.94247	4.47686	3	5.41516	5.2478	5.41862	5.07573	5.22629	3	3	5.23391	5.66077	5.24224	3	5.13634	5.40628	5.07639	5.59893	5.19689	3	5.42364	5.36981
P62739;A4IFM8;A5D7J0;P62736;B2R8A4;B3KPP5;B4DUI8;Q562S2;P68133;Q5T8M9;P68032;P68138;Q3ZC07;P63267;B3KW67;Q5E9B5;Q862L0;B7Z6P1;A6NL76;Q5T8M8;Q58DT9;A8K3K1;B3KUD3;Q5T8M7;Q7Z7J6;Q13707;B4E315;B7Z6I1;Q5T9N7;B8ZZJ2	Actin, aortic smooth muscle;Alpha-actin-2;Cell growth-inhibiting gene 46 protein;cDNA FLJ32030 fis, clone NTONG2000040, highly similar to Actin, alpha cardiac;cDNA FLJ52761, highly similar to Actin, aortic smooth muscle;Actin-like protein;Actin, alpha skeletal muscle;Alpha-actin-1;Actin, alpha cardiac muscle 1;Alpha-cardiac actin;Actin, gamma-enteric smooth muscle;Alpha-actin-3;Gamma-2-actin;Smoo…	ACTA2;ACTSA;ACTVS;GIG46;ACT;ACTA;ACTA1;ACTC;ACTC1;ACTA3;ACTG2;ACTL3;ACTSG;RP5-1068B5.2-003;RP5-1068B5.2-002;RP11-399O19.2-002	3.26139	0.600206	3	0.569301				0.261385	4.14317	4.56382	3.83681	4.71609	4.41071	3.83116	3	3.18033	4.28396	4.67516	3	3.82198	4.41345	4.60523	3	3.39086	3.4221	3	3.3632	3.57648	3	3	3	5.61385	3	3	3	3	3	3	3	3	3	3	3	3	3	3	3
B4E040;Q6ZS74;P11234;B4E364;Q53T32	cDNA FLJ55177, highly similar to Ras-related protein Ral-B;cDNA FLJ45773 fis, clone NETRP2003448, highly similar to Ras-related protein RAL-B;V-ral simian leukemia viral oncogene homolog B (Ras related; GTP binding protein), isoform CRA_b;Ras-related protein Ral-B;cDNA FLJ54954, highly similar to Ras-related protein Ral-B;cDNA, FLJ92808, Homo sapiens v-ral simian leukemia viral oncogene homolog B…	hCG_17321;RALB	4.50153	0.666111	3.56245	0.628665				0.939072	4.436	5.0983	3	4.71986	3.99945	3.93218	4.04092	3	4.3263	4.05846	3	3	3	3.84709	3.5301	4.51796	3	3	4.30833	4.21667	5.2089	5.81414	3	5.31977	4.94702	4.91255	4.90151	3	4.91138	3	3	3	3	3	3	4.86009	3	3	4.94961
Q16555;A8K5H2;A9CQZ2;B4DR31;Q53ET2;Q59GB4;Q8NAN9;Q9HCN8;A2RUD3;Q86U75;O02675	Collapsin response mediator protein 2;Dihydropyrimidinase-related protein 2;N2A3;Unc-33-like phosphoprotein 2;Dihydropyrimidinase-like 2 short form;cDNA FLJ53166, highly similar to Dihydropyrimidinase-related protein 2;Dihydropyrimidinase-like 2 variant;cDNA FLJ35058 fis, clone OCBBF2018707, highly similar to DIHYDROPYRIMIDINASE RELATED PROTEIN-2;PWP1-interacting protein 8;Stromal cell-derived fa…	CRMP2;DPYSL2;ULIP2;SDF2L1;UNQ1941/PRO4424	5.23933	0.645004	4.49124	0.607441				0.748095	4.04856	4.79184	3.75774	4.74995	4.16832	3	3.09653	4.03695	4.12195	4.8171	3.66999	4.03181	4.45712	4.78569	3.37159	4.40664	4.69274	3.27406	3.39408	3.30127	5.40535	5.85782	5.38621	5.64659	5.41497	3	4.92356	5.73304	5.42024	5.60556	3	5.48347	5.51155	5.74076	3	5.41893	5.74887	3	5.00881
O95973;Q86SX2;A6NCT5;A6NE53;A6NIT6;A6NCF7;Q7Z3Y6	VH4 heavy chain variable region;Full-length cDNA clone CS0DL004YM19 of B cells (Ramos cell line) of Homo sapiens (human);Rearranged VH4-34 V gene segment	IGM;VH4-34	3	0.612615	3.21288	0.76881				-0.212875	4.27407	4.72415	4.47144	4.73243	4.19413	4.09398	4.05824	3	4.00346	3	4.17612	3	4.76465	4.32832	4.63658	4.87463	4.27688	3	4.6296	3	3	3	3	3	3	3	3	3	3	3	3	3	3	3	3	3	3	3	5.12875
P01767	Ig heavy chain V-III region BUT		3	0.399669	3.25644	0.61453				-0.256441	3.88748	3.91906	3.62614	4.89802	4.01999	3.71705	4.50814	3.65999	4.1174	4.1807	3.66495	3.99355	4.06911	4.22175	4.44883	5.03003	5.09314	3	4.1608	3.92076	3	3	3	3	3	3	3	3	3	3	3	3	3	3	3	3	5.5644	3	3
P62906;B2R801;Q1JQ76;Q5E9E6;Q862M2;A6NGN7	60S ribosomal protein L10a;CSA-19;Neural precursor cell expressed developmentally down-regulated protein 6;Ribosomal protein L1	NEDD6;RPL10A;hCG_1787790	3.23965	0.721609	3.47612	0.785724				-0.236467	3.74111	4.71969	3.93734	5.02841	4.54183	3.54677	3	3	4.26841	4.70175	3	3.98198	4.7958	4.56604	3	4.52651	4.7021	3	3	4.09639	3	5.39653	3	3	3	3	3	3	3	3	3	3	5.42991	3	3	3	5.33129	3	3
Q5VUT3;Q9UHD0;B6VEV9	Interleukin 19;Interleukin-19;Melanoma differentiation-associated protein-like protein;NG.1;Interleukin 19 isoform 3	IL19;RP11-262N9.2-001;ZMDA1	3.74927	0.686732	3	0.710012				0.749268	3.76798	3	4.35216	4.71265	4.31867	3.43046	4.76236	3	4.39519	4.64016	3	3.71468	3	4.69338	4.17626	4.35069	3	3	4.67167	3.81639	3	3	5.17199	3	3	3	5.84061	3	3	5.48008	3	3	3	3	3	3	3	3	3
P16671;A4D1B1;B3KUB8;B7Z6C3;Q9BQA7;Q9BZM7;Q9BZM9;Q9BZN0;Q9BZN1;Q9BZN2	Fatty acid translocase;Glycoprotein IIIb;Leukocyte differentiation antigen CD36;PAS IV;PAS-4;Platelet collagen receptor;Platelet glycoprotein 4;Platelet glycoprotein IV;Thrombospondin receptor;CD36 antigen (Collagen type I receptor, thrombospondin receptor);CD36 antigen (Collagen type I receptor, thrombospondin receptor), isoform CRA_a;cDNA, FLJ93369, highly similar to Homo sapiens CD36 antigen (…	CD36;GP3B;GP4;hCG_17062;tcag7.257	4.66462	0.84919	4.13206	0.927262				0.532562	4.54532	5.22619	3	4.40069	4.21365	4.8167	3	3	4.71124	3.43244	3	3	4.50906	3	4.51101	3	3.51882	3	5.49439	4.57175	5.59726	6.28251	3	5.78839	5.37027	6.05038	3	3	5.55741	3	3	3	5.87564	3	5.85358	3	3	3	5.96944
Q15907;A5YM50;Q5U0I1;Q6FHR0;Q6FI42;Q3MHP2;B4DMN1;P62491;B2R4B6;Q2TA29;B4DMK0;B4DT13	GTP-binding protein YPT3;Ras-related protein Rab-11B;RAB11B protein;RAB11B, member RAS oncogene family;cDNA FLJ61136, highly similar to Ras-related protein Rab-11A;Ras-related protein Rab-11A;YL8;cDNA FLJ61134, highly similar to Ras-related protein Rab-11B;cDNA FLJ51542, highly similar to Ras-related protein Rab-11B	RAB11B;YPT3;RAB11;RAB11A	4.7318	0.572543	3.43016	0.632574			X	1.30164	4.29695	4.56258	3	4.31247	4.31555	3.11441	3.89044	3.79543	4.47553	4.54169	2.8386	3.55479	3	4.67548	3	3.76338	4.12408	3	3.81826	4.25883	5.17557	5.49119	3	5.13252	5.00702	3	5.07445	5.15764	5.19885	5.08077	3	3	3	5.24694	3	3	5.05469	3	3
A6NJG9;Q86SZ9;Q06323;Q6FHU3;Q6IBM2;Q2KJE7;Q4U5R3	Putative uncharacterized protein PSME1;Full-length cDNA clone CS0DJ006YA22 of T cells (Jurkat cell line) of Homo sapiens (human);11S regulator complex subunit alpha;Activator of multicatalytic protease subunit 1;Interferon gamma up-regulated I-5111 protein;Proteasome activator 28 subunit alpha;Proteasome activator complex subunit 1;PSME1 protein;cDNA, FLJ92500, Homo sapiens proteasome (prosome, m…	PSME1;IFI5111;hCG_40175	4.63688	0.742291	4.18101	0.718369				0.455876	4.21431	4.79215	3	4.57462	4.25856	3	3	4.17592	4.5048	4.78222	3	3.94986	4.2481	4.7477	3	4.53151	4.75207	3.37608	3	3.83399	5.20175	5.53482	3	5.3594	5.1934	3	3	5.46595	5.29798	5.31553	3	5.28389	5.14192	5.57642	3	5.23348	5.57437	3	3
P37802;Q5E9F5	SM22-alpha homolog;Transgelin-2	CDABP0035;KIAA0120;TAGLN2	4.37497	0.731655	3.47249	0.683585				0.902481	4.26057	4.81829	3	4.63353	4.20965	3	3	4.29458	4.26905	4.69214	3	3.79265	4.271	4.76188	3	4.25602	4.75131	3	3.61966	3.81815	5.17502	5.44278	3	5.23782	4.981	3	3	5.67455	3	5.23852	3	3	3	5.25358	3	3	5.47131	3	3
P52209;A9Z1X1;B4DQJ8;B4DV68;B4E2U0;B4DL86;Q3ZCI4	6-phosphogluconate dehydrogenase, decarboxylating;cDNA FLJ51182, highly similar to 6-phosphogluconate dehydrogenase, decarboxylating (EC 1.1.1.44);Putative uncharacterized protein PGD	PGD;PGDH	4.82099	0.744727	4.74556	0.852593				0.0754296	4.1494	4.84386	3.07416	4.75495	4.29475	3	3	3.67799	4.3449	4.72275	3	4.40205	4.67814	5.21187	3	4.59525	4.76398	3	3.28298	4.01536	5.54602	5.86294	3	5.83641	5.32334	3	3	5.45246	5.46012	5.72865	3	5.63167	5.65827	6.07434	3	5.48938	5.70541	3	4.79375
P07858;A8K2H4;B3KQR5;B4DMY4;Q6LAF9;B4DL49;Q5HYG5;B3KUJ8;Q8TAC7	APP secretase;Cathepsin B;Cathepsin B heavy chain;Cathepsin B light chain;Cathepsin B1;cDNA FLJ78235;cDNA FLJ59133, highly similar to Cathepsin B (EC 3.4.22.1);cDNA FLJ58073, moderately similar to Cathepsin B (EC 3.4.22.1);Putative uncharacterized protein DKFZp686N0152;cDNA FLJ40065 fis, clone TESOP2000400, highly similar to CATHEPSIN B (EC 3.4.22.1)	CPSB;CTSB;DKFZp686N0152	4.78048	0.498137	4.82705	0.606821				-0.0465664	4.13056	4.25142	3.95136	4.49951	4.28937	3	3.359	3.61838	4.42693	4.28655	3	3.25645	4.86185	4.71333	4.45026	4.41512	4.13906	4.04434	4.46997	3.82519	5.22024	5.1087	5.26145	5.30283	5.25018	3	3	5.05903	5.23205	5.37035	3	3	5.49184	5.43804	5.44091	5.08959	5.15455	5.41451	5.26694
Q9HAV0;A8K3F6;B3KMH5;A5PKD6;P62879;Q6FHM2;P11017;P62871;A7E3V7;P62873;B2R6K4;B3KVK2;Q1RMY8;Q71UM6;B3KPU1;Q5QPT1;Q71UM7;B4DLV5	Guanine nucleotide-binding protein subunit beta-4;Transducin beta chain 4;cDNA FLJ77654, highly similar to Homo sapiens guanine nucleotide binding protein (G protein), beta polypeptide 4 (GNB4), mRNA;G protein subunit beta-2;Guanine nucleotide-binding protein G(I)/G(S)/G(T) subunit beta-2;Transducin beta chain 2;cDNA FLJ77321, highly similar to Homo sapiens guanine nucleotide binding protein (G p…	GNB4;GNB2;hCG_20449;GNB1;RP1-283E3.7-004	3	0.442257	3.24068	0.653876				-0.240681	4.3331	4.50523	3	4.47445	3.9045	3.74488	3.9339	3.71811	4.06285	4.10789	3	3	3	3	3.7292	4.53822	3	3.38753	4.60664	3.98619	3	3	3	3	3	3	3	3	3	3	3	3	3	3	3	3	3	3	5.40681
A1L528;P62820-1;P62820;Q5U0I6;Q9H0U4;A8K7S1;Q92927;Q92928;Q6FIG4;Q2HJH2;B7Z8M7;Q3ZBD1;P62820-2;Q96RD8;P62820-3;Q6FIE7;Q95MD9	Ras-related protein Rab-1A;YPT1-related protein;cDNA, FLJ96558, Homo sapiens RAB1A, member RAS oncogene family (RAB1A), mRNA;RAB1A protein;RAB1A, member RAS oncogene family;RAB1A, member RAS oncogene family, isoform CRA_b;Ras-related protein Rab-1B;Small GTP-binding protein;Putative Ras-related protein Rab-1C;RAB1B protein;cDNA FLJ57768, highly similar to Ras-related protein Rab-1A;GTP binding pr…	RAB1;RAB1A;hCG_22592;RAB1B;rab1b;RAB1C	4.32547	0.537978	3	0.711921			X	1.32547	4.02173	4.56663	3	4.52243	4.3707	3.47139	3.60323	3.5607	4.13739	4.48084	3	3	4.38991	4.64839	3	4.46824	4.31256	3	3.84948	4.27156	5.16295	5.26898	3	5.29704	5.15836	3	3	3	5.1543	5.21309	3	3	3	3	3	3	3	3	3
P31944;A9UFC0;B2CIS9	Caspase-14;Caspase-14 subunit p10;Caspase-14 subunit p19;Caspase 14;Caspase 14, apoptosis-related cysteine peptidase;cDNA, FLJ94644, Homo sapiens caspase 14, apoptosis-related cysteine protease(CASP14), mRNA	CASP14;hCG_38589	3	0.281294	3.21448	0.286239				-0.214479	3.95028	4.24291	4.03137	4.09826	4.03326	3.34518	3.79158	3.7515	3.96859	4.35069	3.66332	3.92944	4.30289	4.45997	4.07111	4.49901	4.25804	3.73254	4.13969	4.29358	3	3	3	3	3	3	3	3	3	3	3	3	3	3	3	5.14479	3	3	3
Q01518-1;Q01518;B2RDY9;B4DI38;B4DNW7;B4DNY3;Q01518-2;Q5T0R9;Q5T0R1;Q5T0R2;Q5T0R3;Q5T0R4;Q5T0R5;Q5T0R6;Q5T0R7	Adenylyl cyclase-associated protein 1;Adenylyl cyclase-associated protein	CAP;CAP1;RP11-115D7.1-013;RP11-115D7.1-018;RP11-115D7.1-011;RP11-115D7.1-008;RP11-115D7.1-017;RP11-115D7.1-012;RP11-115D7.1-010;RP11-115D7.1-007	4.96829	0.608307	4.23902	0.735719				0.729272	3.99305	4.73422	3.53749	4.37164	3.90456	3	3	4.10377	4.14572	4.65485	3.0159	3.86776	4.43412	4.66315	3	4.28673	4.77076	3	3	3.68405	5.33037	5.76251	5.17987	5.42581	5.31735	3	3	5.73882	5.33596	5.59218	3	5.17854	5.41504	5.66562	3	5.31484	5.81611	3	3
Q12841;A8K523;B4DTT5;B4DTZ8;Q9BZQ0	Follistatin-like protein 1;Follistatin-related protein 1;cDNA FLJ78447, highly similar to Homo sapiens follistatin-like 1 (FSTL1), mRNA;cDNA FLJ50214, highly similar to Follistatin-related protein 1;cDNA FLJ52277, highly similar to Follistatin-related protein 1;Follistatin-related protein	FRP;FSTL1	5.12522	0.431698	5.86843	0.403867				-0.743207	3.6227	4.61286	4.15637	4.27699	3.11594	3.54419	4.16693	3.77959	3.961	4.16376	4.75724	4.51076	4.60391	5.69484	4.7333	5.21208	4.81498	4.45944	5.17981	5.32463	4.94193	5.65921	5.82196	5.4341	3	5.26909	5.30812	5.47494	5.18608	5.15679	5.79484	5.96976	5.23287	6.53141	5.72207	5.89236	5.35959	5.59032	6.31163
P36222;Q9NY41	39 kDa synovial protein;Cartilage glycoprotein 39;Chitinase-3-like protein 1;YKL-40;Cartilage glycoprotein-39	CHI3L1	4.9145	0.566598	4.00733	0.684586				0.907169	4.46193	3.60619	3.5867	4.63259	4.78443	3.51904	3.0929	3.44368	4.10449	4.08296	3.10044	3.3583	4.80471	3.42426	4.7083	3.64281	3.41311	3.09339	4.74071	3.80956	5.71433	3	5.11214	5.53957	5.82171	5.23641	3	5.21817	5.34124	5.16143	3	3	5.48741	3	5.8055	3	3	3	5.65025
P48637;B2R697;B7Z1C5;B7Z514;Q8TDA8;B6F210;Q5EAC2	Glutathione synthase;Glutathione synthetase;cDNA FLJ51785, highly similar to Glutathione synthetase (EC 6.3.2.3);cDNA FLJ50601, highly similar to Glutathione synthetase (EC 6.3.2.3)	GSS	4.9139	0.60851	4.66831	0.682335				0.245588	4.00813	4.53671	2.92884	4.54112	4.33834	3	3.48279	3.79851	4.23162	4.42262	3	3.76018	4.35438	4.62765	3	4.35274	4.74756	3.16379	3.31372	4.09868	5.39463	5.5696	3	5.43072	5.28832	3	5.0994	5.57687	5.39095	5.38849	3	5.32742	5.45641	5.65635	3	5.16944	5.81307	5.09552	3
Q15181;P37980;Q5SQT6	Inorganic pyrophosphatase;Pyrophosphate phospho-hydrolase;Pyrophosphatase (Inorganic) 1	IOPPP;PP;PPA1;RP11-367H5.1-004	4.38793	0.72573	4.4602	0.783816				-0.0722713	3.87697	4.90557	3	4.60504	4.26002	3	3	3.82336	4.12551	4.68943	3	4.11551	4.71724	4.85935	3	4.62789	4.78428	3	3.52755	4.18415	5.24674	5.64703	3	5.40147	3	3	3	5.14585	5.07715	5.36107	3	5.27743	5.59514	5.67109	3	5.32547	5.61297	3	3
P29966;Q05C82;Q6NVI1	Myristoylated alanine-rich C-kinase substrate;Protein kinase C substrate, 80 kDa protein, light chain;MARCKS protein	MACS;MARCKS;PRKCSL	4.27822	0.590226	4.89497	0.56034				-0.616753	4.31088	4.90834	3	4.16074	4.07893	3.3411	3.73818	3.67774	3.46827	4.58758	4.35093	4.50819	4.33842	4.79855	3	4.71182	4.69788	3.86142	4.44621	4.87714	5.24647	5.40664	3	4.96626	5.02453	3	5.02362	3	3	5.11468	5.4019	5.4031	5.15631	5.3365	3	5.27649	5.30963	3	5.27042
P00747;B2R7F8;B4DPH4;Q68DS2;Q9UBQ9;Q9UMI2	Activation peptide;Angiostatin;Plasmin heavy chain A;Plasmin heavy chain A, short form;Plasmin light chain B;Plasminogen;cDNA, FLJ93426, highly similar to Homo sapiens plasminogen (PLG), mRNA;cDNA FLJ58778, highly similar to Plasminogen (EC 3.4.21.7);Putative uncharacterized protein DKFZp779M0222;Apolipoprotein;Apolipoprotein (A);Apolipoprotein A-II;Putative uncharacterized protein PLGL;PLG prote…	PLG;DKFZp779M0222;Apo(a);APOA2;PLGL	5.07976	0.615694	5.09724	0.530038				-0.0174847	4.12914	4.3184	3.95813	4.41943	4.32771	3.67732	3.22737	2.65385	3.79936	4.71744	3.81451	3.66291	4.30266	4.37796	3.45498	4.53111	4.12277	2.74306	4.08257	4.14987	5.66847	5.53556	5.72185	5.55778	5.67519	5.28285	3	3	5.53258	5.82328	5.26884	5.1919	5.34918	5.41132	5.18084	5.47497	5.41706	3	5.31239
P02671-1;P02671;A8K3E4;P02671-2;Q4QQH7;Q6NSD8;Q3KRA7;Q86Z09;Q8WW76	Fibrinogen alpha chain;Fibrinopeptide A;cDNA FLJ78367, highly similar to Homo sapiens fibrinogen, A alpha polypeptide (FGA), transcriptvariant alpha, mRNA;FGA protein	FGA	4.7932	0.61924	5.70537	0.57699				-0.912164	4.16664	4.38573	4.09163	4.21662	4.08608	3.67129	3.13701	2.77455	3.74174	4.9248	3.72178	3.51121	4.39118	4.89932	3.87037	5.12538	4.16307	3.6748	4.68958	4.79741	5.70551	5.48174	5.79034	5.21381	5.35868	5.35868	3	3	3	6.02325	5.39405	5.2005	5.64977	6.09054	5.21911	6.18333	5.63892	5.59034	6.00514
B4DWK6;B1AVQ5;Q9UMI8;A5YRU5;A6ZID5;B6ECA3;A6ZID9;B1AVR0;B6ECB0;B6ECB2;A5YRU7;A6ZIE1;B6EC96;B6ECA9;B6ECB1;Q0VAP5;Q7Z547;A5YRU8;Q0VAP6;A5YRV2;P15941-2;P15941;P15941-1;P15941-3;P15941-4;P15941-8;B6ECA1;P15941-7;A5YRV0;A6ZID6;B1AVQ7;Q7Z546;A5YRV1;A6ZIE0;A6ZIE2;A6ZID7;A6ZIE9;B6ECB5;Q7Z537;P15941-6;A6ZIE3;B6ECB3;A6ZIE4;Q7Z541;A6ZIE6;A6ZIE7;B1AVQ8;Q14877;Q7Z545;Q7Z551;Q7Z548;Q7Z549;A5YRU2;A5YRV3;A6ZIE5;…	cDNA FLJ60927, highly similar to Mucin-1;Mucin 1, cell surface associated;Mucin;MUC1 isoform Z-LSP;MUC1 isoform M2;MUC1 isoform J14;MUC1 isoform M6;HCG1996357, isoform CRA_i;MUC1 isoform J21;MUC1 isoform J23;MUC1 isoform T7;MUC1 isoform SV4-LSP;MUC1 isoform J8;MUC1 isoform J20;MUC1 isoform J22;MUC1/Y;MUC1 isoform T8;HCG1996357, isoform CRA_f;MUC1 isoform T11;Breast carcinoma-associated antigen DF…	MUC1;RP11-263K19.2-001;hCG_1996357;RP11-263K19.2-007;RP11-263K19.2-002;RP11-263K19.2-014;PUM;RP11-263K19.2-003;RP11-263K19.2-013;RP11-263K19.2-005;RP11-263K19.2-009;RP11-263K19.2-006	4.64002	0.660408	3.78925	0.561965				0.850766	3.77479	4.76495	2.63496	4.27117	4.28108	4.07726	3.74806	3	4.52264	4.06722	3	4.08725	4.37771	3.77108	4.58016	3.80615	4.56894	3.75743	4.71765	4.75487	5.21706	5.57961	3	5.20989	5.34557	5.45685	3	3	5.62571	4.96549	3	3	5.61156	3	5.56568	3	3	3	5.71528
P30041;A4UCS6;A8JZY7	1-Cys peroxiredoxin;24 kDa protein;Acidic calcium-independent phospholipase A2;Antioxidant protein 2;Liver 2D page spot 40;Non-selenium glutathione peroxidase;Peroxiredoxin-6;Red blood cells page spot 12;Peroxiredoxin 6	PRDX6	4.49997	0.685056	3.65271	0.586164				0.847258	3.78703	4.74385	3	4.55541	4.22595	3	3	4.01941	4.53619	4.23942	3	3.80075	3.78498	4.55317	3	3.92525	4.34227	3	3	3.48282	4.85733	5.48067	3	5.08568	5.06258	3	3	5.09409	5.35946	5.05987	3	5.04926	3	5.30848	3	3	5.16935	3	3
P10643;A8K2T4;B2R6W1;Q05CI3;B4E3S6;Q8TCS7	Complement component C7;cDNA FLJ78207, highly similar to Human complement protein component C7 mRNA;cDNA, FLJ93143, highly similar to Homo sapiens complement component 7 (C7), mRNA;C7 protein;cDNA FLJ58413, highly similar to Complement component C7	C7	5.39778	0.3352	4.48388	0.378672				0.9139	3.50176	3.24593	4.18543	3.93104	3.95305	3.87953	4.07867	3.77757	4.17403	4.36695	2.98341	3.56265	3.20935	3.48643	3.95705	4.18421	3.78792	3.12723	3.50912	3.30658	5.13001	4.8536	5.97981	5.13098	5.43468	5.4099	5.51826	5.46132	5.57019	5.48904	3	5.18563	3	4.90065	5.37539	5.22207	5.19343	3	5.09412
Q9UL46;A8MZ76;Q2TNB3;Q6FHK9;Q86SZ7;Q5E9G3	11S regulator complex subunit beta;Activator of multicatalytic protease subunit 2;Proteasome activator 28 subunit beta;Proteasome activator complex subunit 2;Putative uncharacterized protein PSME2;Cell migration-inducing protein 22;PSME2 protein;Full-length cDNA clone CS0DJ015YJ12 of T cells (Jurkat cell line) of Homo sapiens (human)	PSME2	4.58244	0.614262	4.15641	0.808601				0.426029	4.11893	4.46319	3.26491	4.4454	4.05215	3	3	3.77747	4.40926	4.54264	2.94366	4.21901	4.35685	4.78989	3	4.58981	4.668	2.80184	3	3.62078	5.26494	5.33694	3	5.36076	5.04309	3	3	5.33209	5.24684	5.23972	3	5.33708	5.18207	5.42906	3	5.25602	5.35987	3	3
Q02790;B2R9U2	51 kDa FK506-binding protein;52 kDa FK506-binding protein;59 kDa immunophilin;FK506-binding protein 4;FKBP59;HSP-binding immunophilin;Immunophilin FKBP52;Peptidyl-prolyl cis-trans isomerase FKBP4;Peptidyl-prolyl cis-trans isomerase FKBP4, N-terminally processed;Rotamase;cDNA, FLJ94557, highly similar to Homo sapiens FK506 binding protein 4, 59kDa (FKBP4), mRNA	FKBP4;FKBP52	4.75006	0.698596	4.33539	0.800107				0.414668	4.03763	4.87871	3	4.54107	3.77574	3	3	3.97517	3.92718	4.64664	3	4.09937	4.53177	5.00256	3	4.10158	4.78618	3	3	4.13062	5.37524	5.89386	3	5.473	5.28787	3	3	5.5652	5.4142	5.49121	3	5.64354	5.4832	5.95677	3	3	5.88397	3	3
Q9UHL4;B4DPD6;Q59EM4	Dipeptidyl aminopeptidase II;Dipeptidyl peptidase 2;Dipeptidyl peptidase 7;Dipeptidyl peptidase II;Quiescent cell proline dipeptidase;cDNA FLJ56922, highly similar to Dipeptidyl-peptidase 2 (EC 3.4.14.2);Dipeptidyl-peptidase II variant	DPP2;DPP7;QPP	3.45465	0.201705	3	0.406676				0.454655	4.04883	3.81641	3.86758	3.94667	4.23241	3.49181	3.83936	3.66632	3.91192	3.95652	3	3.48054	3.65819	3.94762	3.97084	3.61806	3	3.1248	3.88258	3	5.23965	3	3	3	5.3069	3	3	3	3	3	3	3	3	3	3	3	3	3	3
P21399;Q5VZA7;Q9HBB2;Q0VCU1;Q59FI0;Q5VZA6	Citrate hydro-lyase;Cytoplasmic aconitate hydratase;Ferritin repressor protein;Iron regulatory protein 1;Iron-responsive element-binding protein 1;Aconitase 1 variant;Aconitase 1, soluble	ACO1;IREB1;IRP1;RP11-334P12.1-003	5.0439	0.694469	4.03767	0.550766				1.00624	3.6619	5.05327	3	4.55888	4.02934	3.44347	3	3.40581	4.53278	4.08739	3	3.64805	4.04021	4.40567	3.5689	3.8288	4.57557	3.1261	3	3.76403	5.51858	6.093	3	5.55966	5.22282	5.34696	3	5.63188	5.61697	5.44918	3	5.41804	5.37772	5.68663	3	3	5.89427	3	3
P61019;B2R5W8;B4DMQ5;O75546;A8MVA3	Ras-related protein Rab-2A;cDNA FLJ51998, highly similar to Ras-related protein Rab-2A;RAB2;Putative uncharacterized protein RAB2A	RAB2;RAB2A	4.35786	0.521306	3	0.499162			X	1.35786	4.07628	4.33496	3	4.60375	4.05744	3.26285	3.53764	3.59809	3.84508	4.42062	3	3.33003	3	4.05396	3	4.14672	3.90167	3	3.8572	3	5.02959	5.02276	3	5.26226	4.85532	3	4.59433	4.7828	3	5.03153	3	3	3	3	3	3	3	3	3
P26038;Q6PJT4;A8MZ70;Q2HJ49	Membrane-organizing extension spike protein;Moesin;MSN protein	MSN	4.8618	0.71781	3.70629	0.589046				1.15551	4.16764	4.89611	3.06142	4.44682	4.12362	3.20895	2.53481	3.78966	4.10476	4.27554	3	3.16053	4.03579	4.38714	2.89979	3.96056	4.38392	3	3.70001	3.19637	5.31012	6.19028	3	5.26233	5.14026	5.0244	3	5.33331	4.96368	5.39361	3	3	5.1329	5.30051	3	3	5.62949	3	3
P10599;Q9UDG5;B1ALW1;O60744;O97680	ATL-derived factor;Surface-associated sulphydryl protein;Thioredoxin;Thioredoxin, isoform CRA_b;Thioredoxin delta 3	TRDX;TRX;TRX1;TXN;hCG_28763;RP11-427L11.1-002;TXN delta 3	3	0.732963	3.25238	0.752098				-0.25238	3.47821	4.88192	3	4.31781	4.30516	3	3.69751	4.07291	3	4.83301	4.21901	4.78323	4.6535	4.82383	3	4.56696	4.91827	4.1557	3	5.07518	3	3	3	3	3	3	3	3	3	3	3	3	3	3	3	3	3	3	3
P00918;B2R7G8;Q6LD99	Carbonate dehydratase II;Carbonic anhydrase 2;Carbonic anhydrase C;Carbonic anhydrase II	CA2;carbonic anhydrase II/ CA II	4.16468	0.732299	3.25531	0.647197				0.909376	3.55589	4.7278	3	4.63761	4.46452	3.17702	3	3.19246	4.37601	4.45427	3	3.87382	4.33425	4.31551	3	3.95893	4.79154	3	3.54033	4.26687	3	5.50713	3	5.24512	5.36376	3	3	3	5.24252	5.28832	3	3	3	3	3	3	5.55308	3	3
O00592-1;O00592;B7ZKQ8;O00592-2;Q96N83	GCTM-2 antigen;Gp200;Podocalyxin;Podocalyxin-like protein 1;PODXL protein;cDNA FLJ31254 fis, clone KIDNE2005526, highly similar to Homo sapiens podocalyxin-like protein mRNA	PCLP;PCLP1;PODXL	4.62849	0.706621	5.43849	0.711482				-0.81	4.38268	4.90875	3	4.60345	4.03503	3.46528	3	3	3.90368	4.26131	3	3.97021	5.21804	4.38457	4.86626	5.26611	4.689	4.07044	5.24773	4.49234	5.49936	5.7503	3	5.51375	5.07489	5.02584	3	3	5.1067	5.31404	3	5.20785	6.0633	5.23714	6.02173	5.95647	5.53564	5.57791	6.2651
Q95M18;P14625;Q59FC6;Q5CAQ5;Q96GW1	94 kDa glucose-regulated protein;Endoplasmin;gp96 homolog;Heat shock protein 90 kDa beta member 1;Tumor rejection antigen 1;Tumor rejection antigen (Gp96) 1 variant;Tumor rejection antigen (Gp96) 1;HSP90B1 protein	GRP94;HSP90B1;TRA1	3.72966	0.345394	3.45539	0.364513				0.274266	4.0545	4.25105	3.17728	4.24152	3.90722	3.67104	3.42498	3.82349	4.05434	3.93314	3.067	3.80183	3.96185	4.04391	3.69139	3.98296	3.75222	3	3.81594	3.54916	5.49936	3	3	3	3	5.41286	3	3	5.38437	3	3	5.35853	3	5.1954	3	3	3	3	3
P14324	Dimethylallyltranstransferase;Farnesyl diphosphate synthase;Farnesyl pyrophosphate synthase;Geranyltranstransferase	FDPS;FPS;KIAA1293	3.9596	0.626743	3.23377	0.579701				0.72583	3.67986	4.52341	3	4.0798	3.99426	3	3.22791	3.83429	4.42469	4.75374	3	3.52006	3	4.49541	3	3	4.32443	3	3.31241	3	3	5.48647	3	3	3	3	3	5.34475	5.35424	5.41054	3	3	3	5.3377	3	3	3	3	3
P19823;A2RTY6;Q5T985;B4DM79	Inter-alpha-trypsin inhibitor complex component II;Inter-alpha-trypsin inhibitor heavy chain H2;Serum-derived hyaluronan-associated protein;cDNA FLJ75038, highly similar to Homo sapiens inter-alpha (globulin) inhibitor H2 (ITIH2), mRNA;Inter-alpha (Globulin) inhibitor H2;Inter-alpha (Globulin) inhibitor H2, isoform CRA_b;cDNA FLJ53848, highly similar to Inter-alpha-trypsin inhibitor heavy chain H2	ITIH2;hCG_25115;RP11-264C14.2-002	4.74184	0.466081	3.22614	0.394232			X	1.51571	3.63885	3.86314	3.99528	4.00458	4.1589	3.98247	3	3.27337	3.82536	4.68503	3.44015	2.86936	3.70063	3.76883	3	3.85709	4.0664	3.74479	3.20052	3.72578	5.27827	3	5.74122	5.45176	5.59817	5.33433	3	5.28328	3	5.7314	3	3	3	5.26136	3	3	3	3	3
P28838-1;P28838;P28838-2;B3KMQ3;B4DQG5	Cytosol aminopeptidase;Leucine aminopeptidase 3;Leucyl aminopeptidase;Peptidase S;Proline aminopeptidase;Prolyl aminopeptidase;cDNA FLJ54122, highly similar to Cytosol aminopeptidase (EC 3.4.11.1)	LAP3;LAPEP;PEPS	4.51837	0.69366	4.43148	0.698085				0.0868847	4.11494	4.90591	3.16888	4.38248	3.21099	2.75986	3.35765	3.94789	3.97003	4.58193	3.45917	3.81325	4.65501	4.62074	3	4.35631	4.46906	3.21825	3.09342	3	5.4187	5.85155	3	5.54748	3	3	3	5.66356	5.24167	5.4607	3	5.25477	5.54396	5.65897	3	5.24677	5.59571	5.01465	3
P12273;A0A963;A0A9C3;A0A9F3;A4D2I1	gp17;Gross cystic disease fluid protein 15;Prolactin-induced protein;Prolactin-inducible protein;Secretory actin-binding protein	GCDFP15;GPIP4;PIP	4.24813	0.819318	4.41414	0.84546				-0.166009	3	4.36625	4.0237	4.5944	5.12561	3	3	3	3.55594	4.6192	4.05335	3.85967	4.89442	3	3	4.93602	5.01153	3	4.68342	4.59202	3	4.60006	5.1611	5.24544	5.86778	3	3	3	4.43226	5.17467	5.13605	3	5.58235	3	3	5.29734	5.69295	3	5.28565
Q9HCC1	Single chain Fv		3	0.757814	3.21666	0.758945				-0.216661	4.19111	4.53806	3.81059	4.84359	3	3	3	4.57054	4.28326	3	3	3	3	3	3	4.93103	4.65579	3	3	3	3	3	3	3	3	3	3	3	3	3	3	3	3	3	3	5.16661	3	3	3
P00491;Q8N7G1;Q9P1G4	Inosine phosphorylase;Purine nucleoside phosphorylase;cDNA FLJ25678 fis, clone TST04067, highly similar to PURINE NUCLEOSIDE PHOSPHORYLASE (EC 2.4.2.1);PRO1837	NP;PNP	4.45533	0.582948	3.91259	0.636067				0.54274	3.9913	4.47001	3	4.35164	3.93803	3	3.07063	3.91843	4.40494	4.04766	3	3.72336	4.27635	4.63945	3	3.92722	4.3537	3	3	3.59976	5.05323	5.01845	3	4.97387	4.89177	3	3	5.26902	5.19998	5.14703	3	3	5.46453	5.44719	3	4.80755	5.40668	3	3
P35754;B2R4L2	Glutaredoxin-1;Thioltransferase-1	GLRX;GRX	3.85202	0.620785	4.23226	0.852566				-0.380244	4.08483	4.3353	3.37916	4.45019	3	3	3.28834	3.74815	4.14063	4.71783	3	3.95634	4.55318	5.05915	3	4.81084	5.05805	3	3.89478	4.64829	4.59023	4.68252	3	4.69719	3	3	3	3	4.55452	4.9957	3	3	4.88812	5.44546	3	4.8297	5.50006	3	4.53196
Q8IVC0;P05546;B2RAI1	Serpin peptidase inhibitor, clade D (Heparin cofactor), member 1;Heparin cofactor 2;Heparin cofactor II;Protease inhibitor leuserpin-2;Serpin D1	SERPIND1;HCF2	5.0516	0.328674	3.53087	0.361415			X	1.52073	3.74022	3.95709	3.75272	4.05381	4.0758	3.37809	3.38511	3.4102	3.92331	4.3329	3.17487	3.23457	3	3.88988	3	3.96746	3.33963	3.1187	3.67708	3.63695	5.06565	4.83372	5.28558	5.06013	5.22144	4.97611	4.73531	4.96772	4.94828	5.42206	3	3	3	4.82426	3	4.78247	3	3	4.70194
P01876;Q8NCL6;Q9UP60	Ig alpha-1 chain C region;cDNA FLJ90170 fis, clone MAMMA1000370, highly similar to Ig alpha-1 chain C region;SNC73 protein	IGHA1;SNC73	3	0.359369	3.21975	0.478975				-0.21975	3.98375	3.73514	4.05235	4.24391	4.01318	3.58261	3.8797	3.47494	3.94063	3	3.74493	3.6591	3.97947	3	4.16134	4.39562	4.02317	3	4.00061	4.19604	3	3	3	3	3	3	3	3	3	3	3	3	3	3	3	3	3	3	3
P30043	Biliverdin reductase B;Biliverdin-IX beta-reductase;Flavin reductase;Green heme-binding protein;NADPH-dependent diaphorase;NADPH-flavin reductase	BLVRB;FLR	3.67644	0.680908	3	0.577267				0.676443	3.88988	4.74875	3	4.72584	3.3201	3	3	4.04887	3.95218	4.21582	3	3	3.84227	4.32164	3	3	4.32736	3	3	3	3	5.34341	3	5.23175	3	3	3	5.18927	3	3	3	3	3	3	3	3	3	3	3
Q01459;B2RBF5;B3KQS3;B4DQ98;Q5VX50;Q8TC97;Q5VX51	Di-N-acetylchitobiase;cDNA, FLJ95483, highly similar to Homo sapiens chitobiase, di-N-acetyl- (CTBS), mRNA;cDNA PSEC0114 fis, clone NT2RP2006543, highly similar to DI-N-ACETYLCHITOBIASE (EC 3.2.1.-);cDNA FLJ55135, highly similar to Di-N-acetylchitobiase (EC 3.2.1.-);Chitobiase, di-N-acetyl-;Chitobiase, di-N-acetyl-, isoform CRA_c;CTBS protein;Chitobiase, di-N-acetyl-, isoform CRA_a	CTB;CTBS;hCG_25086;RP11-118B23.5-001;RP11-118B23.5-003	3.61187	0.337453	3.19753	0.333092				0.414342	3.8646	3.87395	3.64836	3.77008	4.03137	3.20594	3.46718	3.53609	4.21163	4.28594	3	3.8024	4.01519	4.02567	3.95344	3.99016	4.2065	3.76788	3.95289	4.0714	3	3	3	3	4.98602	3	3	3	5.08966	5.04305	3	3	3	3	3	3	3	3	4.97531
P60981;B2R6N2;Q5E9D5;B4DYA6;B7Z9M9	Actin-depolymerizing factor;Destrin;cDNA FLJ52030, highly similar to Destrin;Destrin (Actin depolymerizing factor), isoform CRA_a;cDNA, FLJ78893, highly similar to Destrin	ACTDP;DSN;DSTN;hCG_2019292	3	0.678862	3.21069	0.71162				-0.21069	3.65977	4.80744	3	4.60219	3.89105	2.82959	3	3.73977	4.14563	4.14597	3	4.12714	4.34027	4.84103	3	4.16684	4.42482	3	3	3.76984	3	3	3	3	3	3	3	3	3	3	3	3	3	3	3	3	5.10691	3	3
P19652;B2R5L2;Q5T538;Q6IB74	Alpha-1-acid glycoprotein 2;Orosomucoid-2;cDNA, FLJ92516, highly similar to Homo sapiens orosomucoid 2 (ORM2), mRNA;Orosomucoid 2;ORM2 protein	AGP2;ORM2;hCG_2020847;RP11-82I1.2-001	3.27161	0.718469	4.12597	0.449347				-0.854362	3.77712	4.77395	3.84222	4.29157	3	3.29634	3.80093	3	3	4.93472	3.97469	4.69868	5.55863	5.23068	4.5567	5.14154	4.93712	4.41216	4.96614	4.80432	3	3	3	3	3	3	3	3	3	5.71609	3	3	6.11614	5.89344	3	3	5.61804	3	5.63208
B4E175;Q53GF4;Q15833;O00184;Q9BU65;B4DY46;Q2NL10	cDNA FLJ54775, highly similar to Syntaxin-binding protein 2;Syntaxin binding protein 2 variant;Protein unc-18 homolog 2;Protein unc-18 homolog B;Syntaxin-binding protein 2;Hunc18b2;STXBP2 protein;Syntaxin binding protein 2;Syntaxin binding protein 2, isoform CRA_b;cDNA FLJ53447, highly similar to Syntaxin-binding protein 2	STXBP2;UNC18B;hCG_22249	4.58483	0.42788	4.01072	0.498836				0.574106	3.96703	4.47587	3.53127	4.11505	3.74009	3	3.77325	3.44467	3.42536	4.11277	3.33672	2.68207	3	4.14709	3	3.7679	3	2.68384	3.5945	3.72874	5.30287	5.51108	3	5.44501	5.2275	3	5.21725	4.9669	3	5.17768	5.07022	3	3	5.21259	3	4.92032	3	3	4.83856
P30050-1;P30050;Q59FI9;P61284;Q862L6;P30050-2;Q862X1	60S ribosomal protein L12;Ribosomal protein L12 variant	RPL12	3.87072	0.724213	3.6932	0.854041				0.177523	3.92018	4.82397	3	4.73052	3	3.47606	3.3999	3	3.65728	4.57678	3	3	4.73552	4.29024	3.56191	3	5.22502	3	3	3	4.83758	5.46409	3	5.44635	3	3	3	3	3	4.95921	3	3	5.35054	4.86062	3	3	5.72084	3	3
A7MBI5;B3SXQ8;Q6DEN2;Q8IXW6;Q14195;B4DLZ4	Collapsin response mediator protein 4 long variant;DPYSL3 protein;Dihydropyrimidinase-like 3;Collapsin response mediator protein 4;Dihydropyrimidinase-related protein 3;Unc-33-like phosphoprotein 1;cDNA FLJ57528, highly similar to Dihydropyrimidinase-related protein 3	LCRMP;DPYSL3;CRMP4;DRP3;ULIP;ULIP1	4.64818	0.634865	4.35551	0.624027				0.292668	3.63916	4.63874	3	4.44837	3.99401	3	3	3.4351	3.95627	4.42005	2.93743	3.37738	4.17754	4.38347	3	4.26117	4.57072	3	3.51338	3.48925	5.27591	5.69085	3	5.50889	5.24569	3	3	5.34961	5.10951	5.30131	3	5.08941	5.14891	5.2978	3	5.13707	5.84515	3	5.03675
P43652;A8K3E1;Q4W5C5	Afamin;Alpha-albumin;Putative uncharacterized protein AFM	AFM;ALB2;ALBA	4.84558	0.533681	4.18438	0.572658				0.661201	3.65021	3.91766	3.79619	4.19667	4.23998	2.9616	2.97637	3.22776	4.06711	4.45014	3.25833	3.2861	4.48596	4.48799	3.0566	4.05423	4.20594	3.05323	3.82821	4.13431	5.19673	5.03655	5.42428	5.40744	5.48191	3	3	5.04536	5.36933	5.4942	3	3	5.50185	5.5126	3	3	5.32404	3	5.19866
Q9UL92;P01743	Myosin-reactive immunoglobulin heavy chain variable region;Ig heavy chain V-I region HG3		3	0.707061	3.21638	0.76207				-0.216382	3	3.76141	3.99673	4.89018	4.41837	3	3.95839	3	3	4.38176	3	3	3	3	4.35203	4.51883	4.4031	3	4.60668	3	3	3	3	3	3	3	3	3	3	3	3	3	3	3	3	3	3	3	5.16382
P42330;B4DL37;Q2XPP3;P17516;Q04828;P52895;B4DK69;Q5SR14;B5ME26;A6NHU4;B4E0M1;B4DKT3;Q96SD9	17-beta-hydroxysteroid dehydrogenase type 5;3-alpha-HSD type II, brain;3-alpha-hydroxysteroid dehydrogenase type 2;Aldo-keto reductase family 1 member C3;Chlordecone reductase homolog HAKRb;Dihydrodiol dehydrogenase 3;Dihydrodiol dehydrogenase type I;HA1753;Indanol dehydrogenase;Prostaglandin F synthase;Testosterone 17-beta-dehydrogenase 5;Trans-1,2-dihydrobenzene-1,2-diol dehydrogenase;Aldo-keto…	AKR1C3;DDH1;HSD17B5;KIAA0119;PGFS;hCG_19343;AKR1C4;CHDR;AKR1C1;DDH;AKR1C2;DDH2;RP11-69D4.1-003	4.24556	0.585314	3.47865	0.710126				0.766917	3.7894	4.61641	2.94897	3.97418	4.03499	3	3	3.66833	4.01465	4.34782	3	3.44531	3.87461	4.65423	3	4.31601	4.29006	2.47226	3	3.58591	4.9132	5.47907	3	3	4.83706	3	3	5.01051	5.18608	5.02971	3	3	3	5.57521	3	5.21125	3	3	3
P30085;B2R6S5;Q2KIW9;B4DDL4;B4DPU7;B4DFW6;Q5T0D2;Q5T0D3	Cytidine monophosphate kinase;Cytidylate kinase;Deoxycytidylate kinase;UMP-CMP kinase;Uridine monophosphate kinase;Uridine monophosphate/cytidine monophosphate kinase;cDNA, FLJ93091, Homo sapiens UMP-CMP kinase (UMP-CMPK), mRNA;Cytidylate kinase, isoform CRA_a;cDNA FLJ53966, moderately similar to Homo sapiens cytidylate kinase (CMPK), mRNA;cDNA FLJ53623, moderately similar to Homo sapiens cytidyl…	CMK;CMPK;CMPK1;UCK;UMK;UMPK;hCG_1780368;RP11-511I2.1-004;RP11-511I2.1-003	4.21046	0.743273	4.48497	0.919751				-0.274509	3.52677	4.92241	3	3.97865	3	3	3	3.8997	4.44796	4.60861	3	4.90969	4.08034	5.37751	3	4.82831	5.07788	3	4.32703	4.66298	3	5.96021	3	5.12736	3	3	3	5.38705	5.26982	5.36018	3	5.62231	5.27596	5.79307	3	5.26588	5.74755	3	3
Q9UBR2;B2RC40;Q5U000;B9ZVX6;P05689	Cathepsin P;Cathepsin X;Cathepsin Z	CTSZ	3.80734	0.557994	3.59006	0.535087				0.217274	3.57177	3.95704	3.61782	4.43019	4.22554	3	3	3.11056	4.11611	4.34579	3	3.77379	4.33347	3.69081	4.1173	4.08174	3.85112	3	3	3	3	3	3	5.09437	5.05763	3	3	3	4.93567	4.98572	3	4.86787	5.01039	3	5.02239	3	3	3	3
P22314;B4DDE4;A3KMV5;O77800;Q9N1X9	Protein A1S9;Ubiquitin-activating enzyme E1;Ubiquitin-like modifier-activating enzyme 1;cDNA FLJ54582, highly similar to Ubiquitin-activating enzyme E1	A1S9T;UBA1;UBE1	4.75756	0.581673	4.51679	0.7015				0.240773	3.86586	4.632	3	4.25535	3.64709	3	3	3.7534	3.88211	4.28481	3	3.70201	4.09272	4.72652	3	4.08863	4.69517	3	3	3.3361	5.41394	5.89347	3	5.55616	5.24386	3	3	5.66186	5.32437	5.48196	3	5.32952	5.46928	5.90714	3	5.27978	5.96462	3	3
P14618-1;P14618;B4DNK4;Q8WUW7;Q9NYI7;Q9UK31;Q9UKK4;P14618-2;B4DRT3;B4DUU6;A5D984;Q3ZC87	Cytosolic thyroid hormone-binding protein;Opa-interacting protein 3;p58;Pyruvate kinase 2/3;Pyruvate kinase isozymes M1/M2;Pyruvate kinase muscle isozyme;Thyroid hormone-binding protein 1;Tumor M2-PK;Pyruvate kinase;Pyruvate kinase M2	OIP3;PK2;PK3;PKM;PKM2	4.65705	0.603593	4.5202	0.665968				0.136843	3.91726	4.66524	3	4.43835	3.7152	3	3	3.67317	3.591	4.22647	2.78434	3.69866	4.36173	4.72968	3	4.19159	4.33796	3	3.51591	3.66972	5.38142	5.9033	3	5.38126	4.99021	3	3	5.4603	5.16002	5.29396	3	5.26105	5.19493	5.65628	3	4.98971	5.25191	3	4.8928
A6NHF2;B4DFX1;B4DLJ9;P43251;B2R865;B7Z7C9	cDNA FLJ59679, highly similar to Biotinidase (EC 3.5.1.12);Putative uncharacterized protein BTD;cDNA FLJ51892, highly similar to Biotinidase (EC 3.5.1.12);Biotinidase;cDNA FLJ50907, highly similar to Biotinidase (EC 3.5.1.12)	BTD	3.61475	0.308999	3	0.283307				0.614746	3.72476	3.76627	3.49115	4.11284	4.03743	3.23409	3.29084	3.61685	3.89211	4.01862	3.28717	3.14999	3.86648	3.71428	3.76091	4.05903	3.71816	3.35182	3.78823	3.64223	3	3	3	4.99308	5.06532	3	3	5.08906	3	3	3	3	3	3	3	3	3	3	3
Q99536;A8K345;B0AZP7;B3KUF8;B4DPX4	Synaptic vesicle membrane protein VAT-1 homolog;cDNA, FLJ79487, highly similar to Synaptic vesicle membrane protein VAT-1homolog;cDNA FLJ39753 fis, clone SMINT2018343, highly similar to Synaptic vesicle membrane protein VAT-1homolog (EC 1.-.-.-);cDNA FLJ54106, moderately similar to Synaptic vesicle membrane protein VAT-1 homolog (EC 1.-.-.-)	VAT1	3.44277	0.548168	3	0.367292				0.442773	3.76993	4.3123	3.08661	4.4528	3.8878	3	3	3.78784	3.59262	4.29197	3.70478	3	3.75396	3.72455	3	3.83952	4.01887	3.12843	3.65896	3.38205	3	5.10938	3	5.31836	3	3	3	3	3	3	3	3	3	3	3	3	3	3	3
A2NXP8;A2NWW1	Heavy chain variable region;VH-3 family (VH26)D/J protein	VH-3 family (VH26)D/J	3	0.511436	3.16205	0.419599				-0.162047	3.61954	3.94383	3	4.6677	4.15119	3.63241	3.71147	3.41991	3.99493	3	3	3	3	3	3	4.32689	3	3	3	3	3	3	3	3	3	3	3	3	3	3	3	3	3	3	3	4.62047	3	3	3
Q9H772	Cysteine knot superfamily 1, BMP antagonist 2;DAN domain family member 3;Gremlin-2;Protein related to DAN and cerberus	CKTSF1B2;DAND3;GREM2;PRDC	3.4286	0.447368	3	0.515304				0.428602	3.95707	4.47878	3.67893	3.24452	3	4.26816	3.45329	3.83819	3.57366	3.58746	4.34516	4.22577	4.95123	4.48374	4.18698	3	4.3582	3.68593	4.25113	4.21216	3	4.9469	3	3	3	5.33911	3	3	3	3	3	3	3	3	3	3	3	3	3
Q15782;Q53FH2;Q96F97;A6NNY3;A8MTM3	Chitinase-3-like protein 2;Chondrocyte protein 39;YKL-39;Chitinase 3-like 2 variant;Putative uncharacterized protein CHI3L2;cDNA FLJ57554, highly similar to Chitinase 3-like protein 2;Chitinase 3-like 2, isoform CRA_b	CHI3L2;hCG_1760561	4.20948	0.617894	3	0.363186			X	1.20948	4.38158	4.22199	3	4.41051	3.83965	2.91723	3	3.1378	4.15146	3.94936	3	3	3	3	3.6414	3.88451	3	3	3.63464	3.58852	5.61707	4.86287	3	5.00492	4.97551	3	3	3	4.92025	4.71414	3	3	3	3	3	3	3	3	3
Q9NUW1;Q9NV23;Q5VUB6	Augmented in rheumatoid arthritis 1;cDNA FLJ11106 fis, clone PLACE1005763, moderately similar to S-ACYL FATTY ACID SYNTHASE THIOESTERASE, MEDIUM CHAIN (EC 3.1.2.14);Oleoyl-ACP hydrolase;Thioesterase domain containing 1, isoform CRA_a;S-acyl fatty acid synthase thioesterase, medium chain;Thioesterase domain-containing protein 1;Thioesterase II	AURA1;hCG_1773872;OLAH;RP11-455B2.1-002;THEDC1	4.0776	0.673794	4.16708	0.789843				-0.0894846	3.54399	4.81515	3	4.19535	3.96125	3	3	2.93774	4.00139	4.30685	3	3.95207	4.40576	4.96933	3	4.50649	4.28551	3	3	3	3	5.47883	3	5.02073	5.01632	3	3	3	5.00702	5.25305	3	5.18806	5.32956	5.7215	3	5.09001	5.34167	3	3
P61204;A8K6G8;P84077;P84080;Q5E9I6;B4E190;B7ZB63;P84081;Q0II19	ADP-ribosylation factor 3;ADP-ribosylation factor 1;cDNA FLJ57770, moderately similar to ADP-ribosylation factor 3;cDNA, FLJ79427, highly similar to ADP-ribosylation factor 3	ARF3;ARF1	3.95663	0.484577	3.18864	0.63986				0.767996	4.34478	3.71671	3.45906	4.3105	3.49189	3.77826	4.09854	3.39185	3	3	3	3	3	4.54962	3	4.25952	3	3	4.11066	3	5.15339	3	3	5.00009	3	4.74114	5.19855	4.47318	3	3	3	3	3	4.88638	3	3	3	3	3
P02751-15;P02751;P02751-7;Q6MZM7;Q14328;P02751-1;A6YID6;P02751-11;P02751-3;A6YID2;O95617;Q68CX6;Q6MZS0;P02751-4;A6YID3;Q5CZ99;Q9UQS6;P02751-8;P02751-13;P02751-14;A6YID4;Q59G22;Q6N084;P02751-10;B4DN21;B7ZLE5;B7ZLF0;P02751-9;B4DU16;P02751-5;A6YID5;P02751-12;P07589;Q71U44;Q9MZ32;Q865Z7;P02751-6;A1XEA1;Q862C9;Q9MZ33	Anastellin;Cold-insoluble globulin;Fibronectin;Ugl-Y1;Ugl-Y2;Ugl-Y3;Putative uncharacterized protein DKFZp686O12165;FN1 protein;Fibronectin splice variant E;Fibronectin splice variant A;Putative uncharacterized protein DKFZp686O13149;Fibronectin splice variant B;Putative uncharacterized protein DKFZp686I1370;Fibronectin splice variant C;Fibronectin 1 variant;Putative uncharacterized protein DKFZp…	FN;FN1;DKFZp686O12165;DKFZp686O13149;DKFZp686I1370;DKFZp686L11144;hCG_1813428	5.47914	0.284099	5.37515	0.261421				0.103989	3.81706	3.24132	4.10483	3.71117	3.60518	3.6109	3.42377	3.44136	3.50613	4.09978	3.47748	3.28335	3.48799	3.91822	3.7399	4.23022	3.56825	3.66288	3.71623	3.73206	5.79659	4.8617	6.12979	5.35083	5.42632	5.56308	5.41295	5.48613	5.18873	5.57528	5.36118	5.40102	5.29625	5.31325	5.37482	5.40249	5.18079	5.79971	5.3123
Q96S86;A8K7P0;A8K7T8	Hyaluronan and proteoglycan link protein 3;cDNA FLJ77776, highly similar to Homo sapiens hyaluronan and proteoglycan link protein 3 (HAPLN3), mRNA	EXLD1;HAPLN3;UNQ238/PRO271	4.11544	0.540574	3.81324	0.536847				0.302199	4.36421	3.5216	3.82569	4.16749	3	3.95351	3.44179	3	3	4.28411	3	3	3.80402	3.72729	3.84321	4.26093	3	3	3.98454	4.27328	5.44367	3	5.1089	5.0994	3	5.42359	3	3	3	5.07882	3	3	4.78645	3	3	5.05786	3	3	5.07606
P11532-1;P11532;B1AK23;Q548X2;Q7KZ40;Q8WYE3;Q8WYE4;Q8WYE5;Q8WYE6;Q8WYE7;Q8WYE8;Q8WYE9;Q8WYF0;Q8WYF1;Q8WYF2;Q8WYF5;Q9UMG1;Q9UPB5;P11532-4;Q4G0X0;Q6PK12;Q8WYE2;Q8WYD8;Q8WYD9;Q8WYE0;Q8WYE1;Q9UEH4;Q9UPB4;P11532-2;P11532-3;Q14172;Q8WYC4;Q8WYC5;Q8WYC6;Q8WYC7;Q8WYC8;Q8WYC9;Q8WYD0;Q8WYD1;Q8WYD2;Q8WYD3;Q8WYD4;Q8WYD5;Q8WYD6;Q8WYD7;Q9UME2;Q9UMK7;Q9UMK8;A7E212;Q59HC3;A1L0U9;Q8WYC0;Q8WYC1;Q8WYC2;Q8WYC3	Dystrophin;DMD protein;Duchenne muscular dystrophy gene;Duchenne muscular dystrophy protein;Dystrophin Dp427c isoform variant	DMD;GS1-19O24.1-006;GS1-19O24.1-002;GS1-19O24.1-004	4.28276	0.467282	3.34097	0.572178				0.941788	4.05385	3	3.80204	3.94967	3.84393	3.77837	3.92488	3	4.19056	3	3	4.20798	3	3.5086	3	3	3.78244	3	3.34745	4.56167	6.23802	3	3	3	3	6.24092	6.26651	3	6.08214	3	3	6.40971	3	3	3	3	3	3	3
P31949;B2R5H0;Q862H7	Calgizzarin;Metastatic lymph node gene 70 protein;Protein S100-A11;Protein S100-C;S100 calcium-binding protein A11;cDNA, FLJ92471, highly similar to Homo sapiens S100 calcium binding protein A11 (calgizzarin) (S100A11), mRNA	MLN70;S100A11;S100C	3	0.76878	3.70316	0.868617				-0.703164	3	5.07078	3	4.00557	3	3	3	3.64737	4.22282	4.5066	3	4.09209	5.13386	4.7436	3	4.49245	5.14808	3	4.09726	4.76896	3	3	3	3	3	3	3	3	3	3	3	3	5.32418	3	3	3	5.57619	3	3
P08603-1;P08603;A8K5T0;Q14006;P08603-2;A8MPQ4;Q5TFM2	Complement factor H;H factor 1;cDNA FLJ75416, highly similar to Homo sapiens complement factor H (CFH), mRNA;HF protein;Putative uncharacterized protein CFH	CFH;HF;HF1;HF2;RP1-177P10.1-002	5.28285	0.556796	4.11893	0.565109				1.16392	3.79577	3.43688	4.03779	4.11059	4.04774	3.29486	3.22645	2.61699	3.34996	4.51063	3	2.37936	3.16979	4.02531	3.36633	4.12558	3	3	3.77165	3.89959	5.32541	5.1583	5.75679	5.47438	5.35928	5.34104	5.06036	4.84753	4.79582	5.7096	3	3	3	5.2899	5.1433	5.24824	3	3	5.19819
P07741;Q56JW4	Adenine phosphoribosyltransferase	APRT	3.74931	0.598844	3.34634	0.570631				0.402974	4.00822	4.84384	3	3.76209	3.34183	3	3	3.44451	4.00522	4.0122	3	3.51883	3.96352	4.66107	3	3	3	3	3.56458	3.86269	4.70734	5.69087	3	3	3	3	3	3	4.60157	4.49332	3	3	4.51635	4.94701	3	3	3	3	3
A7Z057;P61981;B3KNB4;B4DHC4;P68252;B4DE78	14-3-3 protein gamma;14-3-3 protein gamma, N-terminally processed;Protein kinase C inhibitor protein 1;cDNA FLJ14168 fis, clone NT2RP2001440, highly similar to 14-3-3 protein gamma;cDNA FLJ51843, highly similar to 14-3-3 protein gamma;cDNA FLJ52141, highly similar to 14-3-3 protein gamma	YWHAG	4.07802	0.724578	4.35684	0.708269				-0.278821	3	4.67657	3	4.62282	3.87387	3	3	3	3.86484	4.36903	3.075	4.25909	4.27457	4.8272	3	4.35828	4.71426	3	3.48613	4.10466	3	5.3499	3	5.28744	5.02144	3	3	3	5.00966	5.11173	3	5.34376	5.1233	5.50326	3	5.10009	5.53657	3	3
P23381;B4DTK8;P78534;Q502Y0;Q53XB6;A6NGN1	Interferon-induced protein 53;T1-TrpRS;T2-TrpRS;Tryptophan--tRNA ligase;Tryptophanyl-tRNA synthetase, cytoplasmic;cDNA FLJ58878, highly similar to Tryptophanyl-tRNA synthetase (EC 6.1.1.2);Tryptophanyl-tRNA synthetase	IFI53;WARS;WRS	4.41574	0.6879	4.27219	0.742687				0.143548	3.7017	4.33035	3	4.45278	3	3	2.71584	3.50534	4.26574	4.43075	3	4.28137	4.70543	4.81621	3.79473	4.55366	4.56772	3	3	3.71267	5.24608	5.38973	3	5.38849	3	3	3	5.10544	5.50284	5.5248	3	5.56072	5.56701	5.49477	3	5.50088	5.59852	3	3
Q86X29-1;Q86X29;A6NDW3;B4DKL4;Q86X29-3;Q8NBM0;Q9BT33;Q9BWS2;Q86X29-2	Lipolysis-stimulated lipoprotein receptor;Putative uncharacterized protein LSR;cDNA FLJ55699, highly similar to Homo sapiens liver-specific bHLH-Zip transcription factor (LISCH7), transcript variant 3, mRNA;cDNA PSEC0117 fis, clone PLACE1001904, moderately similar to LISCH protein;LSR protein	LISCH;LSR	3.41276	0.291337	3	0.339617				0.412759	3.6831	3.95757	3.78447	3	3.89168	3.57155	3.58235	3.42487	3.52388	3.95569	3.34272	3	3.71223	4.18222	3.48004	4.01753	3.80848	3.47929	3.66615	3.7751	3	3	3	3	5.00324	5.12434	3	3	3	3	3	3	3	3	3	3	3	3	3
P19827;A8K9N5;B7Z539;B7Z549;B7Z558;B7Z8B6;B7Z8C0	Inter-alpha-trypsin inhibitor complex component III;Inter-alpha-trypsin inhibitor heavy chain H1;Serum-derived hyaluronan-associated protein;cDNA FLJ56954, highly similar to Inter-alpha-trypsin inhibitor heavy chain H1;cDNA FLJ56821, highly similar to Inter-alpha-trypsin inhibitor heavy chain H1;cDNA FLJ51523, highly similar to Inter-alpha-trypsin inhibitor heavy chain H1;cDNA FLJ54395, highly si…	ITIH1	4.45977	0.349786	3	0.307531			X	1.45977	3.60374	3.84672	3.70206	3.83831	4.0465	3.27985	3.03575	3.24319	3.69077	4.08037	3	2.81288	3.71527	3.35985	3	3.73343	3.29826	3	3.14333	3.20491	3	5.10459	5.0958	5.1384	5.12222	5.09234	3	3	4.89622	5.14814	3	3	3	3	3	3	3	3	3
Q1RMX7;Q9NR45;B2RE98	N-acetylneuraminate synthase;N-acetylneuraminate-9-phosphate synthase;N-acetylneuraminic acid phosphate synthase;N-acetylneuraminic acid synthase;Sialic acid synthase	NANS;SAS	3.87043	0.574586	3.49669	0.686103				0.373743	4.04809	4.49041	3	4.10809	3.33969	3	2.95276	3.72769	3.40664	4.28717	3.34594	4.02784	4.44074	4.87625	3	4.20164	4.68267	3.32913	3	4.03695	4.87347	5.30471	3	5.17857	3	3	3	5.34756	3	3	3	3	3	5.39688	3	3	5.57001	3	3
P51148;Q58DS9;P61020;A8K982;Q6FI54;P20339;Q6FI44;Q0IIG7;B4DJA5;B4DKD7	L1880;RAB5L;Ras-related protein Rab-5C;Ras-related protein Rab-5B;RAB5B protein;Ras-related protein Rab-5A;cDNA, FLJ93000, Homo sapiens RAB5A, member RAS oncogene family (RAB5A), mRNA;Cervical cancer oncogene 10 protein;RAB5A protein;RAB5A, member RAS oncogene family, isoform CRA_a;cDNA FLJ51867, highly similar to Ras-related protein Rab-5A;cDNA FLJ60627, highly similar to Ras-related protein Rab…	RAB5C;RABL;RAB5B;RAB5;RAB5A;HCC-10;hCG_1776267;hCG_25009	3.43313	0.623176	3.17754	0.423055				0.255586	4.18347	4.22994	3	4.56103	3	3.43785	3.3486	3.17961	3	4.30285	3.09736	3	3	3.8031	3	4.15253	3	3	3.45741	3.64257	5.18446	3	3	5.14684	3	3	3	3	3	3	3	3	3	3	3	4.77544	3	3	3
B4DIM0;Q4LE36;P53396;Q8N9C4;Q32PF2;B4E3P0	cDNA FLJ56442, highly similar to ATP-citrate synthase (EC 2.3.3.8);ACLY variant protein;ATP-citrate (pro-S-)-lyase;ATP-citrate synthase;Citrate cleavage enzyme;cDNA FLJ37765 fis, clone BRHIP2024742, highly similar to ATP-CITRATE;cDNA FLJ55447, highly similar to ATP-citrate synthase (EC 2.3.3.8)	ACLY variant protein;ACLY	4.6546	0.588689	4.13867	0.467562				0.515932	3.03699	4.41996	2.72295	4.08307	3.7864	3	3.16253	3.81946	3.79905	4.27402	3	3.51677	3.51108	4.25144	3	3.55536	3.79819	2.74911	3.28749	2.85181	4.81699	5.73419	3	5.29587	5.23421	3	3	5.60569	5.20758	5.6515	3	5.41098	5.0893	5.48098	3	5.01477	5.39069	3	3
A8MPU4;Q53GN4;Q53H17;Q59ER5;O75083-1;O75083;A8MVA9;O75083-2;Q2KJH4;B3KXN4;O75083-3;B4DY05	Actin-interacting protein 1;NORI-1;WD repeat-containing protein 1;WD repeat domain 1, isoform CRA_a;WD repeat-containing protein 1 isoform 1 variant;Putative uncharacterized protein WDR1;cDNA FLJ45763 fis, clone N1ESE2000698, highly similar to WD repeat protein 1;cDNA FLJ58303, highly similar to WD repeat protein 1	WDR1;hCG_19377	3.89572	0.555143	3.628	0.476909				0.267727	3.85728	4.71163	3	4.10961	3.29141	3	3	3.64275	3.75791	3.7029	3	3.85384	3.68234	4.28262	3	3.94468	3.16319	3	3	3.47551	5.06356	5.88251	3	3	3	3	3	5.03914	4.97202	3	3	5.19548	3	5.16602	3	4.91845	3	3	3
P01773	Ig heavy chain V-III region BUR		3	0.680413	3.19671	0.434118				-0.196713	3	4.32089	3.71617	4.69706	3	3	3	3	4.24859	4.05763	3	3	3	3	4.3728	3	3	3	3	3	3	3	3	3	3	3	3	3	3	3	3	3	3	3	4.96713	3	3	3	3
P34896-1;P34896;Q53ET7;Q96HY0;P34896-2;Q5E9P9;A8MYA6;P34896-3;B4DPM9;Q9UMC9	Glycine hydroxymethyltransferase;Serine hydroxymethyltransferase, cytosolic;Serine methylase;Serine hydroxymethyltransferase;Cytosolic serine hydroxymethyltransferase	SHMT1;SHMT	4.09079	0.565547	3.90073	0.643408				0.190055	3.58339	4.48124	3	4.01385	3.6343	3	2.81267	3.47473	3.66118	4.35497	2.8703	3.97803	3.99819	4.54843	3	3.89004	4.50645	3	3	3.48162	4.92238	5.44369	3	5.17196	3	3	3	5.1951	3	5.17476	3	5.23917	5.04759	5.31363	3	3	5.40693	3	3
B4DI54;B4DXY3;Q53FA3;P34931;B2RCQ9;A6NNF5;P17066;B2R6X5;B3KSM6;B4DHP5;Q1HBA8;Q53FC7;B4DNV4	cDNA FLJ56386, highly similar to Heat shock 70 kDa protein 1L;cDNA FLJ56517, highly similar to Heat shock 70 kDa protein 1L;Heat shock 70kDa protein 1-like;Heat shock 70kDa protein 1-like variant;Heat shock 70 kDa protein 1-Hom;Heat shock 70 kDa protein 1-like;cDNA, FLJ96225, highly similar to Homo sapiens heat shock 70kDa protein 1-like (HSPA1L), mRNA;Heat shock 70 kDa protein 6;Heat shock 70 kD…	DAAP-21F2.9-001;HSPA1L;HSP70B;HSPA6	3.62466	0.396291	3	0.34204				0.624661	3.69114	4.04021	2.98425	3.98919	3.82146	3	3.40045	3.32467	3.93047	3.81641	3	3.38347	3.29541	3.74229	3.11167	3.68265	3.94939	3	3	3.32342	3	4.99177	3	5.31133	3	3	3	3	3	4.94351	3	3	3	3	3	3	3	3	3
P27348;B4DMT8;B4DY04;Q53S41;Q3SZI4;Q53RR5	14-3-3 protein tau;14-3-3 protein T-cell;14-3-3 protein theta;Protein HS1;cDNA FLJ52118, highly similar to 14-3-3 protein theta;cDNA FLJ51144, highly similar to 14-3-3 protein theta;cDNA, FLJ79057, highly similar to 14-3-3 protein theta;Putative uncharacterized protein YWHAQ	YWHAQ	4.0034	0.637866	3.20467	0.586899				0.798729	3.83067	4.42762	2.82092	4.35671	3	3	3	3.41951	3.76136	4.37814	3	3.56889	4.07291	4.47122	3	4.12623	4.23251	3	3.6068	3	4.92883	5.18636	3	5.17661	3	3	3	3	4.77736	4.96482	3	3	3	3	3	3	5.04669	3	3
Q6N0B3;Q8TBV2;P07355;P04272;B4DNH8;A6NMY6	Annexin A2;Annexin II;Annexin-2;Calpactin I heavy chain;Calpactin-1 heavy chain;Chromobindin-8;Lipocortin II;p36;Placental anticoagulant protein IV;Protein I;cDNA FLJ59138, highly similar to Annexin A2;Annexin A2 pseudogene 2;Lipocortin II pseudogene;Putative annexin A2-like protein	ANX2;ANX2L4;ANXA2;CAL1H;LPC2D;ANX2L2;ANX2P2;ANXA2P2;LPC2B	3.88815	0.539114	3.84383	0.526252				0.0443223	3.48715	4.65427	3.43908	3.38648	3	3.584	3	3.16041	4.12117	4.08543	3	3.80429	3	3	3.37064	3.87764	3	3.19273	3.88401	4.50596	3	5.60357	3	3	3	5.09674	3	3	5.15794	5.02325	3	5.05335	3	3	3	4.92789	3	3	5.10363
A2J1N6	Rheumatoid factor RF-ET9		3	0.632656	3.19423	0.618822				-0.194229	4.13707	3	3	4.29861	4.14907	3	4.38669	3	3.9263	3	3	3	3	3	4.25312	4.6487	3	3	3	3	3	3	3	3	3	3	3	3	3	3	3	3	3	3	3	4.94229	3	3	3
Q15365;Q53SS8;Q5E9A3;P57721-1;P57721;P57721-4;B7WPC1;Q59HD4;Q6IPF4;Q15366;A8K7X6;A8MX33;Q5MJP6;Q17QV0;P57721-5;A8MPS2;Q3SYT9;P57721-2;Q32Q82;Q68Y55;B4DLC0;B4DXP5;P57721-3;A8MQ26;B7WNN9;B4DRD7	Alpha-CP1;Heterogeneous nuclear ribonucleoprotein E1;Nucleic acid-binding protein SUB2.3;Poly(rC)-binding protein 1;cDNA, FLJ94964, highly similar to Homo sapiens poly(rC) binding protein 1 (PCBP1), mRNA;Poly(RC) binding protein 1;Putative uncharacterized protein PCBP1;Alpha-CP3;Poly(rC)-binding protein 3;Poly(RC)-binding protein 2 isoform b variant;Poly(RC) binding protein 2;Poly(RC) binding pro…	PCBP1;hCG_1776997;PCBP3;hCG_2017557;PCBP2	3.83467	0.6408	3.21648	0.481957				0.618196	2.86108	4.51029	3	4.03214	3.98569	3	3	3.11287	3.8576	4.38014	3	3	3	4.38104	3	3.73181	3.63439	3	3	3	3	5.31773	3	5.00355	4.87929	3	3	3	3	5.14616	3	3	3	5.16477	3	3	3	3	3
A6XGL1;P02766;A6XMH1;Q53WY6;Q8TDB1;Q8TDB2	Transthyretin;ATTR;Prealbumin;TBPA;TTR;Transthyretin amyloidosis variant F33V;Transthyretin amyloidosis variant D38V	PALB;TTR;transthyretin/ TTR	3.82461	0.690924	6.23579	0.390582			X	-2.41117	3	4.55754	3.29155	4.03483	3	3	3.13344	3	3.94835	4.75078	5.12607	5.25737	6.02061	5.95912	5.49722	5.91255	5.72013	4.83388	5.48086	5.74568	3	5.87271	3	3	3	3	3	3	5.8747	5.49874	6.0013	6.1213	6.61845	6.39062	6.13735	6.24581	6.44668	5.87783	6.18814
Q15375-1;Q15375;B7ZLK0;Q15375-2;B7ZLJ9	EPH homology kinase 3;EPH-like kinase 11;Ephrin type-A receptor 7;Ephrin receptor	EHK3;EPHA7;HEK11	4.28002	0.199626	3	0.145051			X	1.28002	3.60231	3.70011	3.46501	3.65237	3.76168	3.28058	3.19901	3.38482	3.52312	3.77269	3.18256	3.02629	3.10907	3	2.71417	3.05104	3.14798	2.98833	3.24157	3	5.2178	3	5.18999	3	3	5.16938	3	5.17298	4.91755	5.13252	3	3	3	3	3	3	3	3	3
P00441;A8MST3	Superoxide dismutase [Cu-Zn]	SOD1	3.36157	0.613229	3.2385	0.605138				0.123076	3.70973	4.73031	3	3.90445	3	3	3	3.76031	3	4.091	3.53042	4.47663	3.34074	4.66311	3	3.79958	4.46485	4.02527	3	4.01586	3	4.89601	3	3	3	3	3	3	3	4.71971	3	3	3	5.38496	3	3	3	3	3
P13796;B3KUI1;Q53FI1;Q59GX5;Q5TBN4;Q3ZC00	LC64P;L-plastin;Lymphocyte cytosolic protein 1;Plastin-2;cDNA FLJ39956 fis, clone SPLEN2024990, highly similar to Plastin-2;L-plastin variant	LCP1;PLS2	4.39567	0.512226	4.21825	0.540046				0.177421	3.36988	4.43892	3.04183	4.09601	3.79015	3	2.8844	3.3518	3.3215	3.8651	3	3.44497	4.22298	3.88474	3	3.62408	4.45163	3	3.2633	3.02592	4.75081	5.6122	4.62274	5.12356	5.02115	3	3	4.97136	3	4.85488	3	4.83846	5.11945	4.99645	3	4.63596	5.71611	3	4.87607
P30101;B3KQT2;B3KQT9;B4DDM1;B4DJ98	58 kDa glucose-regulated protein;58 kDa microsomal protein;Disulfide isomerase ER-60;Endoplasmic reticulum resident protein 57;Endoplasmic reticulum resident protein 60;Protein disulfide-isomerase A3;cDNA PSEC0148 fis, clone PLACE1007202, highly similar to Protein disulfide-isomerase A3 (EC 5.3.4.1);cDNA PSEC0175 fis, clone OVARC1000169, highly similar to Protein disulfide-isomerase A3 (EC 5.3.4.…	ERP57;ERP60;GRP58;PDIA3	4.11866	0.89205	3.80794	0.505564				0.310719	3	3.92335	3	5.49536	3.34998	3	3	2.75465	3	4.58359	3	3.40057	4.02616	3.92068	3	3	4.2335	3	3	3	3	5.9072	3	6.11574	5.49679	3	3	3	3	5.66688	3	3	5.79724	5.74456	3	3	5.53763	3	3
P37837;B4DID5;Q8WZ45;Q9UMF8	Transaldolase;cDNA FLJ57988, highly similar to Transaldolase (EC 2.2.1.2);Transaldolase 1, isoform CRA_c	TAL;TALDO;TALDO1;TALDOR;hCG_18330;TALH	3.60194	0.487295	3.40536	0.550807				0.196573	3.69743	4.24564	3	3.59209	3	3	3.01481	3.50304	3.95347	4.08608	3	3.31258	4.04976	4.4275	3	3.821	4.1614	3	3	3.55651	4.88834	5.10401	3	3	3	3	3	5.02702	3	3	3	3	4.96328	3	3	3	5.09036	3	3
B7XD04;Q63HL5;P15289	Arylsulfatase A;Putative uncharacterized protein DKFZp686G12235;Arylsulfatase A component B;Arylsulfatase A component C;Cerebroside-sulfatase	ARSA;DKFZp686G12235	3.56105	0.476852	3	0.440041				0.561049	3.24711	3.40613	3.83984	3.73021	4.15177	3	2.80916	3	3.86161	4.02239	3	3	3.93782	3.62852	3.88096	4.1596	4.13545	3.49445	4.17394	3.66574	3	3	3	3	5.04273	3	3	3	4.72764	4.84012	3	3	3	3	3	3	3	3	3
A5PKI3;Q92520	Protein FAM3C	FAM3C;GS3786	3.18809	0.426096	3	0.114149				0.188087	3.95405	4.12047	3.74735	3.35286	3	3	3.77948	3.10185	3.13187	3.7965	3.36097	3	3	3	3	3	3	3	3	3	3	3	3	3	3	3	4.88087	3	3	3	3	3	3	3	3	3	3	3	3
Q8N474;A8KAM5;Q05DS5;O19116	Secreted apoptosis-related protein 2;Secreted frizzled-related protein 1;cDNA FLJ77519, highly similar to Homo sapiens secreted frizzled related protein mRNA;SFRP1 protein	FRP;FRP1;SARP2;SFRP1	3.65851	0.730206	3	0.229224				0.658508	3	3	3	4.6914	4.78133	3	3	3	3.45271	3.98591	3	3	3.47159	3.23507	3	3	3	3	3.60633	3	3	3	3	5.20137	5.66584	3	3	3	3	4.71786	3	3	3	3	3	3	3	3	3
P30044-1;P30044;A8MVL5;P30044-2;A6NG06;B7ZLJ4	Alu corepressor 1;Antioxidant enzyme B166;Liver tissue 2D-page spot 71B;Peroxiredoxin V;Peroxiredoxin-5, mitochondrial;Peroxisomal antioxidant enzyme;PLP;Thioredoxin peroxidase PMP20;Thioredoxin reductase;TPx type VI;Putative uncharacterized protein PRDX5;Peroxiredoxin 5	ACR1;PRDX5;SBBI10	3.73054	0.576063	3.2257	0.604637				0.504841	3.24541	4.37528	3	3.90352	3.86714	3	3	3.12707	3	4.34899	3	3	3	4.71905	3	3.98562	3.74338	3	3	3	3	4.8737	3	4.78649	4.7719	3	3	3	3	4.8733	3	3	3	5.25698	3	3	3	3	3
Q9HAT2-1;Q9HAT2;B3KPB0;Q9HAT2-2	H-Lse;Sialate O-acetylesterase;Sialic acid-specific 9-O-acetylesterase	SIAE;YSG2	4.01839	0.390655	3	0.2096				1.01839	3.59293	3.22819	3.56204	3.43156	3.89411	3	3	3.16337	4.11985	3.86291	2.88243	2.9913	3	3	3.41572	3	3.16504	2.69242	3.33118	3	4.97468	3	5.0619	3	5.0023	3	3	3	5.21088	4.93416	3	3	3	3	3	3	3	3	3
Q04917;B2R6N6;P68509	14-3-3 protein eta;Protein AS1;cDNA, FLJ93036, highly similar to Homo sapiens tyrosine 3-monooxygenase/tryptophan 5-monooxygenaseactivation protein, eta polypeptide (YWHAH), mRNA	YWHA1;YWHAH	3	0.602691	3.18898	0.573994				-0.188976	3.79144	4.53813	3.38455	3	3	3	3	3.62328	3	4.41332	3	3.89166	3.90626	4.43545	3	4.0707	4.11086	3	3	4.03096	3	3	3	3	3	3	3	3	3	3	3	3	3	3	3	3	3	3	3
A6NKB8;Q9H4A4;Q7RU04	Putative uncharacterized protein RNPEP;Aminopeptidase B;Arginine aminopeptidase;Arginyl aminopeptidase	RNPEP;APB	3.19161	0.389356	3	0.52373				0.191612	3.51904	4.01891	3	3.75047	3.55634	3.39459	2.80816	3.7554	3.79205	3.11674	3.24368	3.38798	3.6313	4.06785	3.25665	3.83353	4.3578	2.58289	3	3.23641	3	3	3	3	3	3	3	3	4.91612	3	3	3	3	3	3	3	3	3	3
B4DE59	cDNA FLJ60424, highly similar to Junction plakoglobin		3.39704	0.333092	3.24053	0.248834				0.156504	3.51716	3.83313	3.61282	3	3	3.5018	3.47579	3.50198	3.20088	4.04254	3.15649	3.46756	3	3.43592	3.33684	3	3.41471	3.57507	3	3.66078	3	4.9345	5.03587	3	3	3	3	3	3	3	3	3	3	3	3	3	3	5.40533	3
P11021;B0QZ61;B4DEF7;Q2KHP4;Q0VCX2;Q6KDN8	78 kDa glucose-regulated protein;Endoplasmic reticulum lumenal Ca(2+)-binding protein grp78;Heat shock 70 kDa protein 5;Immunoglobulin heavy chain-binding protein;cDNA FLJ60062, highly similar to 78 kDa glucose-regulated protein;HSPA5 protein	GRP78;HSPA5	4.33631	0.727897	5.00655	0.706872				-0.670238	3.59904	4.35449	2.42359	4.24824	3.63105	3	2.32112	3.20017	3.5796	4.25616	3.5251	3.94812	4.8419	4.67634	3.57795	4.37689	4.90304	2.65329	3.7493	4.35708	5.13994	5.35209	3	5.37398	5.1817	3	3	3	4.97606	5.33933	5.02719	5.22427	5.88747	5.66626	3	5.47306	6.04348	3	5.25251
A7MBN2;P24821-1;P24821;Q4LE33;Q5T7S3;P24821-4;P24821-3;P24821-2;P24821-5;P24821-6;B4E1W8	TNC protein;Cytotactin;Glioma-associated-extracellular matrix antigen;GMEM;GP 150-225;Hexabrachion;JI;Myotendinous antigen;Neuronectin;Tenascin;Tenascin-C;TNC variant protein;cDNA FLJ60213, highly similar to Tenascin	TNC;HXB;TNC variant protein	4.8341	0.494057	4.78714	0.929437				0.0469658	3.86376	4.24716	3.86685	3.28997	2.7863	3.81608	3	3	3	3.54727	3.80943	2.26837	3	4.41727	3	4.66686	4.30539	3	4.63156	4.99591	5.91465	5.984	6.00156	5.19623	5.13078	5.90305	3	3	3	5.21075	5.70616	3	3	5.87841	3	5.97509	5.65542	3	6.0412
P09972;B2R5R3;B7Z1N6;B7Z1Y2;B7Z1Z9;B7Z3K9;Q3ZBY4;A8MVZ9;B7Z3K7;B7Z1L5	Brain-type aldolase;Fructose-bisphosphate aldolase C;Fructose-bisphosphate aldolase	ALDC;ALDOC	3	0.491799	3.1668	0.496121				-0.166799	3.51144	3.92952	3	3	4.06062	3	3	3	3.74223	4.13827	3.62123	4.1634	4.36668	3.44362	3	3	3.31069	3	3.53681	3	3	3	3	3	3	3	3	3	3	3	3	3	3	3	3	3	3	3	4.66798
P49908	Selenoprotein P	SELP;SEPP1	3	0.374604	3.16488	0.389188				-0.164882	3	3.53444	3	4.05165	3.70627	3.11113	3.47439	3	3.75036	3.59971	3	3	3.7686	3	3.82563	3.81538	3	3	3.68287	3.50084	3	3	3	3	3	3	3	3	3	3	3	3	4.64882	3	3	3	3	3	3
Q14376;B3KQ39;Q38G75;Q3T105;Q5QPP4;Q5QPP3;Q5QPP2;Q5QPP1;Q5QPP9	Galactowaldenase;UDP-galactose 4-epimerase;UDP-glucose 4-epimerase;cDNA FLJ32740 fis, clone TESTI2001339, highly similar to UDP-GLUCOSE 4-EPIMERASE (EC 5.1.3.2);cDNA, FLJ95174, highly similar to Homo sapiens galactose-4-epimerase, UDP- (GALE), mRNA;UDP galactose 4-epimerase;UDP-galactose-4-epimerase	GALE;RP5-886K2.6-015;RP5-886K2.6-007;RP5-886K2.6-005;RP5-886K2.6-008;RP5-886K2.6-012	3.41009	0.515425	3.53799	0.480064				-0.127901	3.4793	4.24055	3	4.30683	3.63548	3	3	3	3.43645	3	3	3.7752	3	4.17537	3	3.9728	3	3	3	3	3	5.10161	3	4.99931	3	3	3	3	3	3	3	4.86903	3	4.85135	3	4.65956	3	3	3
Q12805-1;Q12805;A8K3I4;A8KAJ3;B2R6M6;Q59G97;Q12805-3;Q12805-4;Q12805-2;Q53TA7;B4DW75;B4DWH0;B3KS53;A2VE41	EGF-containing fibulin-like extracellular matrix protein 1;Extracellular protein S1-5;Fibrillin-like protein;Fibulin-3;cDNA FLJ77823, highly similar to Homo sapiens EGF-containing fibulin-like extracellular matrix protein 1, transcript variant 3, mRNA;cDNA, FLJ93024, highly similar to Homo sapiens EGF-containing fibulin-like extracellular matrix protein 1 (EFEMP1), transcript variant 1, mRNA;EGF-…	EFEMP1;FBLN3;FBNL	3.73187	0.458341	3	0.359443				0.731875	3.78032	3.90971	3	3.81344	3.67766	3.19276	2.75479	3	3	3.94731	3.22074	3	3.73161	3.65794	3.66685	3	3	3	3.61334	3.85176	5.0849	4.7778	3	3	4.71128	3	3	3	3	4.74476	3	3	3	3	3	3	3	3	3
P01023;Q9BQ22	Alpha-2-macroglobulin;C3 and PZP-like alpha-2-macroglobulin domain-containing protein 5	A2M;CPAMD5;FWP007	4.56742	0.45377	4.37443	0.401411				0.19299	3.73478	3.61279	3.64099	2.60764	3.81511	3.61924	2.96448	2.84647	3.27184	3.92647	3.3167	3	3.92206	3.93274	3.49312	3.70224	2.90694	2.81659	3.60829	3.44553	5.30084	5.00868	5.39361	3	5.25527	5.45182	3	3	4.97372	5.29026	5.31097	3	5.39983	5.33449	5.2565	5.15378	3	3	5.28872
A2NYV1	Heavy chain Fab		3	0.561294	3.1449	0.480598				-0.144895	4.27591	3	4.26048	3	3.60733	2.95452	3	3.93525	3	3	3	3.54345	4.17912	3	3.84013	4.08343	3.99092	3	3.95721	3.94234	3	3	3	3	3	3	3	3	3	3	3	3	3	3	3	3	3	3	3
Q53H87;Q53HP5;Q59G10;O75891;B4DG36;Q8TBP8	Formyltetrahydrofolate dehydrogenase isoform a variant;Aldehyde dehydrogenase 1 family, member L1 variant;10-formyltetrahydrofolate dehydrogenase;Aldehyde dehydrogenase family 1 member L1;cDNA FLJ53469, highly similar to 10-formyltetrahydrofolate dehydrogenase (EC 1.5.1.6);Aldehyde dehydrogenase 1 family, member L1, isoform CRA_a;ALDH1L1 protein	ALDH1L1;FTHFD;hCG_39268	4.37592	0.598104	3.53405	0.55977				0.841863	3.22019	4.66404	3	3.64396	2.84674	2.7211	3	3.57445	3.25978	4.0269	3	2.81696	3.20637	4.52904	3	3.53911	4.04984	3	3	3	5.07518	5.87321	3	5.1469	3	3	3	5.31023	5.22616	5.12749	3	3	3	5.89553	3	3	5.44501	3	3
O94760;B1AKK2;B4DGT0;B4DYP1;P56965;B4E3V1;Q5HYC8	DDAHI;Dimethylargininase-1;N(G),N(G)-dimethylarginine dimethylaminohydrolase 1;cDNA, FLJ92778, Homo sapiens dimethylarginine dimethylaminohydrolase 1 (DDAH1), mRNA;Dimethylarginine dimethylaminohydrolase 1;Dimethylarginine dimethylaminohydrolase 1, isoform CRA_b;cDNA FLJ54083, highly similar to NG,NG-dimethylarginine dimethylaminohydrolase 1 (EC 3.5.3.18);cDNA FLJ54119, highly similar to NG,NG-di…	DDAH;DDAH1;hCG_2040048;RP4-621F18.1-001;DKFZp686N2176	3.40335	0.531062	3.69625	0.654009				-0.292903	3	4.24052	3	3.80279	3	3	3	3	3.71502	4.18144	3	4.01741	4.2035	4.60059	3	4.33662	4.66478	3.58501	3	3.86104	3	5.11714	3	3	3	3	3	3	3	4.91638	3	5.21277	3	5.24861	3	3	5.50115	3	3
P47895;B2R5T2;B4DYU3;Q7Z3A2	Aldehyde dehydrogenase 6;Aldehyde dehydrogenase family 1 member A3;Retinaldehyde dehydrogenase 3;cDNA, FLJ92608, highly similar to Homo sapiens aldehyde dehydrogenase 1 family, member A3 (ALDH1A3), mRNA;cDNA FLJ57235, highly similar to Aldehyde dehydrogenase 1A3 (EC 1.2.1.5);Putative uncharacterized protein DKFZp686G1675	ALDH1A3;ALDH6;DKFZp686G1675	3.57714	0.523367	3.90169	0.661164				-0.324554	3.03763	4.17707	3	4.04879	3.61797	3	2.67395	2.94421	3.76805	3.66774	3	3.17745	3.74166	4.77747	3	4.08654	4.35424	3	3.11474	3.07744	3	5.10291	3	4.8332	3	3	3	3	4.83525	3	3	3	4.77212	5.73741	3	5.32096	5.18642	3	3
P09467;A8QID0;B2RE74;Q2TU34	D-fructose-1,6-bisphosphate 1-phosphohydrolase 1;Fructose-1,6-bisphosphatase 1;Fructose 1,6-bisphosphatase;cDNA, FLJ94876, highly similar to Homo sapiens fructose-1,6-bisphosphatase 1 (FBP1), mRNA;cDNA FLJ75786, highly similar to Homo sapiens fructose-1,6-bisphosphatase 1 (FBP1), mRNA;Growth-inhibiting protein 17	FBP;FBP1;hCG_1640493	3.65026	0.619148	3.7255	0.725586				-0.075238	3	4.42599	3.2578	4.28219	3.10332	3	3	2.73194	3.04048	4.07533	3	4.00578	4.71692	4.84604	3	4.05584	4.01081	3	3	4.1122	3	5.29208	3	5.14007	3	3	3	3	3	5.07048	3	5.38637	5.33872	5.52992	3	3	3	3	3
A8K1M2;B2RDW0;P62158;B4DJ51;Q96HY3;P62157;Q9BRL5	cDNA FLJ75174, highly similar to Homo sapiens calmodulin 1 (phosphorylase kinase, delta), mRNA;cDNA, FLJ96792, highly similar to Homo sapiens calmodulin 2 (phosphorylase kinase, delta) (CALM2), mRNA;Calmodulin;Calmodulin 1 (Phosphorylase kinase, delta), isoform CRA_a;Calmodulin 3 (Phosphorylase kinase, delta), isoform CRA_b;cDNA FLJ61744, highly similar to Calmodulin;CALM1 protein;Calmodulin 2 (P…	CALM;CALM1;CALM2;CALM3;CALML2;CAM;CAM1;CAM2;CAM3;CAMB;CAMC;CAMIII;hCG_20313;hCG_21749;hCG_17033	3.44247	0.620909	4.5717	0.516791				-1.12923	2.75996	4.55931	3	3.52403	3.04786	3	3	3	3.65263	4.33508	3.438	4.28249	4.63966	5.11873	3.96672	4.69421	4.99845	3.90376	4.38961	4.50936	3	5.30023	3	3	3	3	3	3	3	5.12444	3	5.74514	5.447	5.76412	3	5.29981	6.17126	3	3
P27105;B4DZK8;B4E2V5;A8E4P3	Erythrocyte band 7 integral membrane protein;Protein 7.2b;Stomatin;cDNA FLJ61192, highly similar to Erythrocyte band 7 integral membrane protein;cDNA FLJ52062, highly similar to Erythrocyte band 7 integral membrane protein	BND7;EPB72;STOM	3.621	0.563002	3.17989	0.391464				0.441115	3.61104	4.78066	3	3.23063	3	3.65286	3	3	3.5169	3	3	3	3	3	3.57248	3	3	3	4.16304	3	4.76695	5.62689	3	3	3	4.81618	3	3	3	3	3	3	3	3	3	3	3	3	4.79887
Q14118;B4DN78	Alpha-dystroglycan;Beta-dystroglycan;Dystroglycan;Dystrophin-associated glycoprotein 1;cDNA FLJ51254, highly similar to Dystroglycan	DAG1	3.65457	0.38827	3.49192	0.353528				0.162653	2.96442	3.56907	3	3.41629	3.4718	3	3.40185	3	3.56898	4.20066	3.15558	3.48861	4.04899	3.97124	3.78648	4.10003	4.14051	3.7224	3.6414	4.34792	3	4.95768	3	3	3	3	5.11827	3	3	5.46978	3	3	3	3	3	3	3	5.39548	3
P02675;B2R7G3;B4E1D3;Q32Q65	Fibrinogen beta chain;Fibrinopeptide B;cDNA FLJ53952, highly similar to Fibrinogen beta chain	FGB	3.58645	0.435725	3.69934	0.650806				-0.112892	3.81047	3.26257	3.6607	3	3.68467	3	3	3	3	4.16776	3	3	3	4.15543	3	4.67277	3	3	4.08156	3.91452	4.97003	3	3	3	4.93017	3	3	3	3	4.96432	3	3	3	5.121	3	5.57093	3	3	5.30151
O14745;B2R6A3;B3KY21;B3KSV9	Ezrin-radixin-moesin-binding phosphoprotein 50;Na(+)/H(+) exchange regulatory cofactor NHE-RF1;Regulatory cofactor of Na(+)/H(+) exchanger;Sodium-hydrogen exchanger regulatory factor 1;Solute carrier family 9 isoform A3 regulatory factor 1;cDNA, FLJ92860, highly similar to Homo sapiens solute carrier family 9 (sodium/hydrogen exchanger), member 3 regulator 1 (SLC9A3R1), mRNA;cDNA FLJ46618 fis, cl…	NHERF;NHERF1;SLC9A3R1;hCG_29833	3.7452	0.597391	5.09871	0.451671			X	-1.35351	3	4.64535	3	3.726	3.28992	3	3	2.52097	3.53916	3.76939	3.36543	3.98402	4.43759	4.69085	4.22735	4.40147	4.78691	3.60988	4.00835	3.97368	3	5.52109	3	4.67449	4.65903	3	3	3	4.59743	3	3	5.28852	5.31831	5.66158	5.49602	5.20192	5.70973	5.04218	5.28461
P15924-1;P15924;P15924-2;B2RTT2;B4DKX6;B4DWT7;B4E2A0;Q4LE79	250/210 kDa paraneoplastic pemphigus antigen;Desmoplakin;cDNA FLJ53584, highly similar to Desmoplakin;cDNA FLJ51487, highly similar to Desmoplakin;cDNA FLJ61543, highly similar to Desmoplakin;DSP variant protein	DSP;DSP variant protein	5.26887	0.412293	4.79247	0.507187				0.4764	3.61757	3.88091	3.43765	2.53305	2.9916	3.21139	3.3363	3.41337	3.07686	3.87576	3	3.69354	3	3.40278	2.95431	3.83471	3.31948	3.72789	2.25489	3.83723	5.69004	5.58502	5.58173	3	5.07269	5.46611	5.47823	5.9732	5.24876	5.59289	3	5.71615	3	5.16504	5.14802	5.56107	5.37018	6.1964	3
Q86YS6;A8K4P9	Ras-related protein Rab-41;Ras-related protein Rab-43	RAB41;RAB43	3	0.427981	3.17559	0.406721				-0.175585	3.53194	4.19315	3	3.81758	3	3.18611	3.02522	3.60591	3	3	3.30397	3	3.74391	3	3	3.90871	3.67817	3	3	3.89705	3	3	3	3	3	3	3	3	3	3	3	3	3	3	3	3	3	3	3
Q8NF20;P01880-2;P01880;P01880-1	FLJ00382 protein;Ig delta chain C region	IGHD	3.35203	0.3856	3.43356	0.536608				-0.08153	3.4814	4.04603	3	3.73636	3	3	3.59311	3.48456	3	3	3	3.40787	3.67805	3	3	3.47771	3.92272	2.8138	3	4.52004	3	4.75469	3	3	3	3	3	4.76557	3	3	3	3	3	3	3	3	4.70331	3	3
Q6AZZ1;B3KPM5;B4DVK4;Q96LE5	E3 ubiquitin-protein ligase TRIM68;RING finger protein 137;SSA protein SS-56;Tripartite motif-containing protein 68;cDNA FLJ54177, highly similar to Homo sapiens tripartite motif-containing 68 (TRIM68), mRNA	GC109;RNF137;SS56;TRIM68	3	0.396943	3.17764	0.379108				-0.177636	3.8584	3	3.68031	4.01	3	3.34561	3.42508	3	3	3	3.60468	3.34445	3.95584	3.65984	3	3	3.7458	3	3	3	3	3	3	3	3	3	3	3	3	3	3	3	3	3	3	3	4.77636	3	3
Q99102-1;Q99102;Q99102-10;Q99102-17;A8MU74;Q99102-13;Q99102-12;Q99102-3;A8MWG4	Ascites sialoglycoprotein;Ascites sialoglycoprotein 1;Ascites sialoglycoprotein 2;Mucin-4;Mucin-4 alpha chain;Mucin-4 beta chain;Pancreatic adenocarcinoma mucin;Testis mucin;Tracheobronchial mucin	MUC4	3.72706	0.505158	3.25712	0.33013				0.469949	3.01372	4.50348	3	3.64481	3	3.26468	3	3	3.79617	3.07842	3	3	3.24912	3	3.1384	3	2.61959	3	3.91667	3	3	5.86261	3	5.26373	3	3	3	3	5.14429	3	3	3	3	3	3	3	3	3	5.57115
Q9UL25;Q96GX3;Q17R06	Ras-related protein Rab-21;KIAA0118 protein	KIAA0118;RAB21	3.20402	0.486569	3	0.337374				0.204017	3.3371	4.35048	3	3.87493	3	3	3	3	3	3.70295	3	3	3	3	3	3.82801	3	3	3.43149	3.74443	3	5.04017	3	3	3	3	3	3	3	3	3	3	3	3	3	3	3	3	3
P11216;B4DSD8;Q59GM9	Glycogen phosphorylase, brain form;Phosphorylase	PYGB	3.65517	0.478831	3.42586	0.441543				0.229303	3.36352	4.25239	3	3.78102	3	3	3	3.19293	2.78561	3.83809	3	3.47937	3	4.23457	3	3.76865	3.75208	3	3	3.44635	3	5.44248	3	5.03997	3	3	3	3	3	5.06922	3	5.08838	3	3	3	3	5.17026	3	3
O00299;Q53FB0;Q5SRT3	Chloride channel ABP;Chloride intracellular channel protein 1;Nuclear chloride ion channel 27;Regulatory nuclear chloride ion channel protein;Chloride intracellular channel 1 variant;cDNA, FLJ94671, Homo sapiens chloride intracellular channel 1 (CLIC1), mRNA;Chloride intracellular channel 1	CLIC1;NCC27;DADB-110M10.1-001;DAMA-236L13.3-001;DAMC-117B11.2-001;DAQB-350E15.4-001;DASS-312M4.8-001;XXbac-BCX88C14.3-001	3	0.461914	3.16276	0.564403				-0.162762	3.39287	4.22303	3	3.94263	3.63216	3	3	3	3	3	3	3	4.04072	4.49228	3	3	3.82901	3	3	3	3	3	3	3	3	3	3	3	3	3	3	3	3	3	3	3	4.62762	3	3
B4DTG2;Q3SZV3;Q1JPA2;Q862B9;Q862P4;Q862P6;Q862Y6;P26641;Q2F838;Q2F840;Q53YD7;B4DUP0	cDNA FLJ56389, highly similar to Elongation factor 1-gamma;eEF-1B gamma;Elongation factor 1-gamma;Eukaryotic translation elongation factor 1 gamma;EEF1G protein;Eukaryotic translation elongation factor 1 gamma, isoform CRA_c;GIG35;cDNA FLJ59433, highly similar to Elongation factor 1-gamma	EEF1G;EF1G;PRO1608;hCG_2039458	3.20391	0.463952	3.22368	0.472807				-0.0197653	3.26319	4.10707	3	3.84293	3.47251	2.58776	3	2.98162	3.20189	3.70541	3	3.06371	3.63407	4.29704	3	3.87098	3.61173	3	3	3	3	5.03914	3	3	3	3	3	3	3	3	3	3	3	5.23679	3	3	3	3	3
A2BFH1;Q9Y536	Chromosome 1-amplified sequence 2;Peptidylprolyl cis-trans isomerase A-like 4;Peptidylprolyl cis-trans isomerase A-like 4A;Cyclophilin homolog overexpressed in liver cancer;Peptidylprolyl cis-trans isomerase A-like 4B	COAS2;PPIAL4;PPIAL4A;PPIAL4B;PPIAL4C;PPIAL4D	3	0.515541	3.13374	0.570589				-0.133736	3.91546	3	3	3	3.84544	3	3	3	4.3425	3	3	3	4.25336	3	3.88972	3	3.44974	3	4.47067	3.65465	3	3	3	3	3	3	3	3	3	3	3	3	3	3	3	3	3	3	3
Q13277-1;Q13277;B4DME0;Q53YE2;Q7Z338;Q13277-2;B4DE70;A6QLH3	Syntaxin-3;cDNA FLJ60699, highly similar to Syntaxin-3;Syntaxin 3A, isoform CRA_b;cDNA FLJ43672 fis, clone SYNOV4007671, highly similar to Syntaxin-3;cDNA FLJ78704, highly similar to Homo sapiens syntaxin 3A (STX3A), mRNA;cDNA, FLJ93356, Homo sapiens syntaxin 3A (STX3A), mRNA;Syntaxin 3A;Syntaxin 3A, isoform CRA_c;Putative uncharacterized protein DKFZp686L1857;cDNA FLJ52253, highly similar to Mus…	STX3;STX3A;hCG_40920;DKFZp686L1857	3	0.532891	3.16265	0.537406				-0.162649	3	4.56303	3	3.82453	3	3	3	3	3.53655	3	3	3	3.96187	3	3.56586	4.08304	4.18392	3	4.01021	4.13379	3	3	3	3	3	3	3	3	3	3	3	3	4.62649	3	3	3	3	3	3
Q9NZH0;B7Z831;Q1JPD9;B7Z2G0;B7Z9M4;B7Z440;B7Z2X6	A-69G12.1;G-protein coupled receptor family C group 5 member B;Retinoic acid-induced gene 2 protein;cDNA FLJ55176, highly similar to G-protein coupled receptor family C group 5 member B;cDNA FLJ54266, highly similar to G-protein coupled receptor family C group 5 member B;cDNA, FLJ78888, highly similar to G-protein coupled receptor family C group 5 member B;cDNA FLJ53055, highly similar to G-prote…	GPRC5B;RAIG2	3.20898	0.470871	3	0.367607				0.208983	3.56111	4.46232	3	3	3	3.44187	3	3.43132	3	3	3	3	3	3	3	3	3	3	4.16247	3	3	5.08983	3	3	3	3	3	3	3	3	3	3	3	3	3	3	3	3	3
P28799-1;P28799;B4DJI2;Q53HQ8;Q540U8;P28799-2;B4E1G5	Acrogranin;Granulin A;Granulin B;Granulin C;Granulin D;Granulin E;Granulin F;Granulin G;Granulin-1;Granulin-2;Granulin-3;Granulin-4;Granulin-5;Granulin-6;Granulin-7;Granulins;Paragranulin;Proepithelin;cDNA FLJ53342, highly similar to Granulins;Granulin variant;cDNA FLJ53692, moderately similar to Granulins	GRN	3.17476	0.469222	3	0.209415				0.174764	3.66545	3	3.56381	3	3	2.71524	3.10914	2.83857	4.02686	3.92545	3.19866	3.19243	3	3.10261	3.64012	3	3	3.30196	3.35892	3	3	3	3	3	3	3	3	3	3	4.74764	3	3	3	3	3	3	3	3	3
P22676;Q3ZBY3;A6NER6;A8MY71	29 kDa calbindin;Calretinin;Calbindin 2, 29kDa (Calretinin), isoform CRA_b;Putative uncharacterized protein CALB2;Calbindin 2, 29kDa (Calretinin), isoform CRA_d	CAB29;CALB2;hCG_2011413	3.48497	0.574277	4.84655	0.742692			X	-1.36158	3	4.30272	3	3.05748	3	3	3	3	3.03775	4.43919	3.90542	4.80963	5.03096	5.13165	3	4.80206	5.08397	3.60779	3.78076	4.56167	3	5.67071	3	3	3	3	3	3	3	5.17895	5.16776	5.81998	5.77637	5.80466	3	5.49447	5.93893	3	3
P05067-1;P05067;B2R5V1;P05067-9;P05067-8;P05067-7;B4DII8;B4DGD0;P05067-6;P05067-5;P05067-4;B4DJT9;B4DQM1;P05067-3;B4DM00;P05067-10	ABPP;Alzheimer disease amyloid protein;Amyloid beta A4 protein;Amyloid intracellular domain 50;Amyloid intracellular domain 57;Amyloid intracellular domain 59;APPI;Beta-amyloid protein 40;Beta-amyloid protein 42;Beta-APP40;Beta-APP42;C31;C80;C83;C99;Cerebral vascular amyloid peptide;Gamma-CTF(50);Gamma-CTF(57);Gamma-CTF(59);Gamma-secretase C-terminal fragment 50;Gamma-secretase C-terminal fragmen…	A4;AD1;APP	3.62399	0.394998	3.58009	0.332985				0.0439053	3.88641	3	3	3.92381	3.42231	3	3	3	2.94762	3.59513	3.13545	3.22809	3.80017	3.47634	3.78531	4.0486	3.8874	3.08877	3.47805	3.69197	5.23083	3	3	5.16806	3	3	3	3	3	4.84106	3	4.69554	3	3	4.99375	5.1116	3	3	3
B4DE36;B4DG39;P06744;B4DVJ0	Glucose-6-phosphate isomerase;Autocrine motility factor;Neuroleukin;Phosphoglucose isomerase;Phosphohexose isomerase;Sperm antigen 36	GPI	3.42555	0.460055	3	0.331946				0.425552	3	3.9511	3	4.1088	3	3	3	2.77541	3.62553	3.22683	3	2.71377	3.38493	3.88889	3	3	3.40758	3	3	3	3	5.06164	3	5.19388	3	3	3	3	3	3	3	3	3	3	3	3	3	3	3
P61764-2;P61764;B1AM97;B7Z2V7;P61763;Q08DX9;P61764-1;B7Z1V5;Q59GC9;Q68CM6;B7Z3F4	N-Sec1;p67;Protein unc-18 homolog 1;Protein unc-18 homolog A;Syntaxin-binding protein 1;cDNA FLJ54602, highly similar to Syntaxin-binding protein 1;cDNA FLJ55678, highly similar to Syntaxin-binding protein 1;Syntaxin binding protein 1 variant;STXBP1 protein;Syntaxin binding protein 1;Syntaxin binding protein 1, isoform CRA_a;cDNA FLJ55070, highly similar to Syntaxin-binding protein 1	STXBP1;UNC18A;hCG_17280;RP11-56D16.3-002;stxbp1	3.78916	0.378693	3	0	X			0.789163	3.3684	3.99125	3	3.77987	3	3	3.52213	3	3	3	3	3	3	3	3	3	3	3	3	3	4.71769	5.0983	3	4.97908	3	3	5.09656	3	3	3	3	3	3	3	3	3	3	3	3
B7TY16;A1L0V1;B4DHH3;Q1HE25;Q3B7N2;A1XE97;A4ZZF8;P12814;B7Z2W3;Q5ZEZ4;B3KUX9;B3V8S3;B4DFY0;B4DRP5;B7Z565;Q86TX4	Actinin alpha 1 isoform 3;ACTN1 protein;cDNA FLJ59209, highly similar to Alpha-actinin-1;Actinin alpha 1 isoform b;Alpha-actinin cytoskeletal isoform;Alpha-actinin-1;F-actin cross-linking protein;Non-muscle alpha-actinin-1;cDNA FLJ54432, highly similar to Alpha-actinin-1;Alpha-actinin 1;cDNA FLJ40884 fis, clone UTERU2000607, highly similar to Alpha-actinin-1;Actinin 1 smooth muscle variant;Actini…	ACTN1;hCG_22243	3	0.353615	3.18035	0.365111				-0.180348	3.37731	3.668	2.9527	3.79292	3.32329	2.89323	2.72523	3.50877	3.01132	3.3969	3	3.47486	3.26352	3.92609	3.43356	3.67075	3.95099	2.95267	3.37129	3	3	3	3	3	3	3	3	3	3	3	3	3	3	3	3	3	3	3	4.80348
P07686;Q5URX0;B4DVA7;P06865;Q9BVJ8;Q0V8R6;Q17QW6	Beta-hexosaminidase subunit beta;Beta-hexosaminidase subunit beta chain A;Beta-hexosaminidase subunit beta chain B;Beta-N-acetylhexosaminidase subunit beta;Cervical cancer proto-oncogene 7 protein;N-acetyl-beta-glucosaminidase subunit beta;ENC-1AS;cDNA FLJ53927, highly similar to Beta-hexosaminidase alpha chain (EC 3.2.1.52);Beta-hexosaminidase subunit alpha;Beta-N-acetylhexosaminidase subunit al…	HCC7;HEXB;HEXA	3	0.221729	3.33215	0.66445				-0.332149	3.24405	3.15664	3.1756	3.42025	3.44985	3	3.18093	2.91094	3.46988	3.61068	3	3.41452	3	4.2199	5.06711	3.28742	3	4.0306	3.40236	3.58634	3	3	3	3	3	3	3	3	3	3	3	3	3	3	6.32149	3	3	3	3
A5D7D1;O43707;Q96BG6;A4K467	Alpha-actinin-4;F-actin cross-linking protein;Non-muscle alpha-actinin 4;ACTN4 protein;Actinin alpha4 isoform	ACTN4	3.92426	0.536651	3.85375	0.43688				0.0705086	3.00578	4.14523	3	3.96675	3.3256	3	2.36775	2.84997	3.27263	3.6347	3	3	3.22745	4.06908	3	3.4934	4.06074	3	3	3.06412	3	5.23155	3	4.99836	4.70374	3	3	3	4.55754	4.75143	3	3	3	5.28056	3	4.90009	5.62629	3	3
Q3B8N2-1;Q3B8N2;B4DKP4;Q6DKI2;Q3B8N2-2;O00182-1;O00182;A7VJG6;O00182-2;B3KWW5;Q3B8N1;Q53FQ0;Q8WYQ7;A8MQU3;A6NI25	Galectin-9B;Galectin-9-like protein A;cDNA FLJ58146, highly similar to Galectin-9;Galectin-9C;Galectin-9-like protein B;Ecalectin;Galectin-9;Tumor antigen HOM-HD-21;Lectin, galactoside-binding, soluble, 9 (Galectin 9), isoform CRA_f;Urate transporter isoform;cDNA FLJ44029 fis, clone TESTI4027557, highly similar to Galectin-9;Lectin, galactoside-binding, soluble, 9;Lectin, galactoside-binding, sol…	LGALS9B;LGALS9C;LGALS9;hCG_1749919;HUAT	3.2022	0.448806	3	0	X			0.202202	3	4.3043	3	3.63668	3	3	3	3	3	3.58818	3	3	3	3	3	3	3	3	3	3	3	5.02202	3	3	3	3	3	3	3	3	3	3	3	3	3	3	3	3	3
Q15631;Q53GR3;Q08DM8;B3KRM8;B7Z5D9	Translin;Translin variant;cDNA FLJ34596 fis, clone KIDNE2009191, highly similar to TRANSLIN;Translin, isoform CRA_b;cDNA FLJ59957, highly similar to Translin	TSN;hCG_37642	3.14837	0.414124	3.20111	0.569266				-0.0527418	3.57804	4.06002	3	3	3	3	3	3	3	3.83508	3	3.33999	3.97718	4.31319	3	3.68989	4.35243	3	3	3	3	4.48369	3	3	3	3	3	3	3	3	3	3	3	5.0111	3	3	3	3	3
A7YIJ8;A7YIK3;Q32LP2;A6QQJ5;P35241;B0YJ88;B7Z2S7;B7Z9U6;Q05CU6;Q6PKD3;Q9NST9	Radixin isoform b;Radixin isoform e;Radixin isoform f;Radixin, isoform CRA_a;Radixin isoform d;Radixin;cDNA, FLJ93349, Homo sapiens radixin (RDX), mRNA;Radixin, isoform CRA_b;cDNA FLJ58499, highly similar to Radixin;cDNA, FLJ78960, highly similar to Radixin;RDX protein;Putative uncharacterized protein DKFZp434I0812	hCG_39182;RDX;DKFZp434I0812	3.4519	0.505437	3.48525	0.554103				-0.0333489	3.17676	4.50188	3	3.58493	2.70427	3	3	3.05656	3	3.42175	3	3	3	4.25621	3	3.174	4.36348	3	3	2.88479	3	5.43978	3	5.07925	3	3	3	3	3	3	3	3	3	5.23134	3	3	5.62118	3	3
Q14240-2;Q14240;Q3SZ65;Q9XT93;Q14240-1;Q53XJ6;Q86WD0;P60842;A8K088;A8K7F6;B2R6L8;B4DKP9;B4DNH2;B4E047;Q59F68;Q3SZ54;Q96B07;Q9NZE6;B4DJX6	ATP-dependent RNA helicase eIF4A-2;Eukaryotic initiation factor 4A-II;Eukaryotic translation initiation factor 4A isoform 2-like protein;ATP-dependent RNA helicase eIF4A-1;Eukaryotic initiation factor 4A-I;cDNA FLJ78614, highly similar to Homo sapiens eukaryotic translation initiation factor 4A, isoform 1 (EIF4A1), mRNA;cDNA FLJ78244, highly similar to Homo sapiens eukaryotic translation initiati…	DDX2B;EIF4A2;EIF4F;DDX2A;EIF4A;EIF4A1;hCG_1784041	3.56993	0.328949	3	0.401676				0.56993	3.17912	3.51262	3	3.52947	2.86523	3	2.79182	3	3.59753	3.66077	3	3	3	4.21075	3	3.5415	3	3	3	3	4.3996	4.39513	3	4.39641	3	3	3	3	3	4.50815	3	3	3	3	3	3	3	3	3
P00338-1;P00338;B7Z5E3;P00338-2;B4DJI1;P19858;B4DKQ2;Q9UDE9;A8MXQ4;Q2KJG0	Cell proliferation-inducing gene 19 protein;LDH muscle subunit;L-lactate dehydrogenase A chain;Renal carcinoma antigen NY-REN-59;L-lactate dehydrogenase;cDNA FLJ52549, highly similar to L-lactate dehydrogenase A chain (EC 1.1.1.27)	LDHA;PIG19;hCG_96677	3	0.296285	3.18889	0.408106				-0.188885	3.62131	3.83768	3.1378	3	3	3	3	3.16477	3	3.22861	3	3.25885	3.58284	4.05523	3	3.54627	3.88933	3	3	3	3	3	3	3	3	3	3	3	3	3	3	3	3	3	3	3	4.88885	3	3
P00734;B4DDT3;Q15253;Q69EZ7;Q69EZ8;Q86WA1;Q8TD58	Activation peptide fragment 1;Activation peptide fragment 2;Coagulation factor II;Prothrombin;Thrombin heavy chain;Thrombin light chain;cDNA FLJ54622, highly similar to Prothrombin (EC 3.4.21.5);F2 protein;Prothrombin B-chain	F2	3.19039	0.320861	3.23985	0.427175				-0.049462	3	3.46836	3	3.28421	3	3	3.04411	3.1088	3	3.98488	3	3.04258	3.7963	3.46861	3	3	4.22027	3.6289	3	3.45298	3	3	3	3	3	3	3	3	3	4.90389	3	3	3	3	3	3	5.39851	3	3
P13667;A8K4K6;Q549T6;Q29RV1;A5D971;Q0V8E1;Q6KDN4	Endoplasmic reticulum resident protein 70;Endoplasmic reticulum resident protein 72;Protein disulfide-isomerase A4;cDNA FLJ78033, highly similar to Homo sapiens protein disulfide isomerase family A, member 4, mRNA	ERP70;ERP72;PDIA4	3.17875	0.269187	3	0.241396				0.178748	3	3.63298	3	3.61672	3.07354	3	3	2.89386	3.26392	3.3426	3	2.86431	3.49586	3	3	3.33636	3.54989	3	3	3	3	3	3	4.78748	3	3	3	3	3	3	3	3	3	3	3	3	3	3	3
P17931;Q59FR8;Q6FGL0;Q6IBA7;Q6NVH9;Q86TY5;Q8IXB9;A6QLZ0	35 kDa lectin;Carbohydrate-binding protein 35;Galactose-specific lectin 3;Galactoside-binding protein;Galectin-3;IgE-binding protein;L-31;Laminin-binding protein;Lectin L-29;Mac-2 antigen;LGALS3 protein variant;LGALS3 protein;Lectin, galactoside-binding, soluble, 3;Full-length cDNA clone CS0DI041YE05 of Placenta of Homo sapiens (human);Galectin 3	LGALS3;MAC2	3	0.2931	3.09348	0.353415				-0.0934806	3	3.83454	3	3.27896	3	3	2.88848	3.00329	3.43122	3.34147	3	3	3.8366	3.80064	3	3	3.56659	3	3	3.28988	3	3	3	3	3	3	3	3	3	3	3	3	3	3	3	3	3	3	3
Q6PCB0-1;Q6PCB0	von Willebrand factor A domain-containing protein 1	VWA1	3	0.278332	3.41472	0.456068				-0.414717	3.1261	3.47829	3.19736	3	3	3	3	3	3	3.82319	3	3	4.14376	3.37723	3.59058	3.79678	3	3	4.10806	3.39415	3	3	3	3	3	3	3	3	3	3	3	3	5.02094	3	3	3	3	3	5.12623
Q5VZE3;Q8NBJ4-1;Q8NBJ4;B3KNK9;Q8NBJ4-2	Golgi membrane protein 1;Golgi membrane protein GP73;Golgi phosphoprotein 2;cDNA FLJ14811 fis, clone NT2RP4001975, highly similar to Golgi phosphoprotein 2;cDNA PSEC0257 fis, clone NT2RP3003642, highly similar to golgi phosphoprotein 2;Golgi phosphoprotein 2, isoform CRA_a	GOLM1;RP11-379P1.2-001;C9orf155;GOLPH2;PSEC0242;UNQ686/PRO1326;hCG_29469	3	0.423817	3.19332	0.410653				-0.19332	3	3.5864	3	3.63047	3	3	3	2.4254	3	3.88165	3	3.14364	3.88552	3.93982	3.89363	4.12162	3.9209	3.14295	3.869	3.86728	3	3	3	3	3	3	3	3	3	3	3	3	3	3	3	3	3	3	3
P49419;Q2KJC9;B4DMA0	Aldehyde dehydrogenase family 7 member A1;Alpha-aminoadipic semialdehyde dehydrogenase;Antiquitin-1;Betaine aldehyde dehydrogenase;Delta1-piperideine-6-carboxylate dehydrogenase;cDNA FLJ56008, highly similar to Aldehyde dehydrogenase family 7 member A1 (EC 1.2.1.3)	ALDH7A1;ATQ1	3.21792	0.418623	3	0.237719				0.217924	2.91228	4.21848	3	3.41512	3	3	3	3	2.72703	3	3	3	3	3	3	3	3.75173	3	3	3	3	5.17924	3	3	3	3	3	3	3	3	3	3	3	3	3	3	3	3	3
P06737;B2R825;B4DUB7;Q0VCM4	Glycogen phosphorylase, liver form;Phosphorylase	PYGL	3.36926	0.252304	3	0	X			0.369257	3	3.68699	3	3.50656	3	3	3	3	3	3.07849	3	2.71367	3	3.26552	3	3	3	3	3	3	3	4.96232	3	4.73025	3	3	3	3	3	3	3	3	3	3	3	3	3	3	3
Q6XQN6-1;Q6XQN6;Q8WY82;Q6XQN6-3;Q6XQN6-2;Q6XQN6-4	FHA-HIT-interacting protein;Nicotinate phosphoribosyltransferase;Nicotinate phosphoribosyltransferase domain-containing protein 1;PP3856	FHIP;NAPRT1	3.19824	0.33838	3.41826	0.496991				-0.220027	3	4.07642	3	3.09444	3	3	3	3	3	3	3	3.05979	3	4.40221	3	3	3.90086	3	3	3	3	4.98237	3	3	3	3	3	3	3	3	3	3	3	5.17618	3	3	5.00647	3	3
B2R5M9;B4DR87;Q5JXB8;Q02809;O77588;B4DHT1;Q5JXB7;B4DGN8;Q5JXB9;Q9UL44	cDNA, FLJ92537, highly similar to Homo sapiens procollagen-lysine, 2-oxoglutarate 5-dioxygenase (lysine hydroxylase, Ehlers-Danlos syndrome type VI) (PLOD), mRNA;cDNA FLJ59393, highly similar to Procollagen-lysine,2-oxoglutarate5-dioxygenase 1 (EC 1.14.11.4);cDNA, FLJ79184, highly similar to Procollagen-lysine, 2-oxoglutarate 5-dioxygenase 1 (EC 1.14.11.4);Procollagen-lysine 1, 2-oxoglutarate 5-d…	PLOD1;RP5-1077B9.2-005;LLH;PLOD;RP5-1077B9.2-003;RP5-1077B9.2-006	3.20755	0.348268	3	0.285735				0.207551	2.79525	3.35698	3	3.85039	2.66732	3	3	3	3.46642	3	3	2.65398	3.35719	3.51186	3.14662	3.61021	3	3	3.22781	2.97808	3	3	3	5.07551	3	3	3	3	3	3	3	3	3	3	3	3	3	3	3
B4DEG8;Q53GX7;P26639;A8K8I1;B2RDX5;B3KTN2;Q5M7Z9;Q3ZBV8;B4DKZ9	cDNA FLJ53464, highly similar to Threonyl-tRNA synthetase, cytoplasmic (EC 6.1.1.3);Threonyl-tRNA synthetase variant;Threonine--tRNA ligase;Threonyl-tRNA synthetase, cytoplasmic;cDNA, FLJ96812, highly similar to Homo sapiens threonyl-tRNA synthetase (TARS), mRNA;cDNA FLJ38533 fis, clone HCHON2001108, highly similar to Threonyl-tRNA synthetase, cytoplasmic (EC 6.1.1.3);TARS protein;cDNA FLJ55705, …	TARS	3.3469	0.276395	3	0	X			0.346902	3	3.53571	3	3.53097	2.63657	3	3	3	3	3.29288	3	3	3	3	3	3	3	3	3	3	3	4.67121	3	4.79781	3	3	3	3	3	3	3	3	3	3	3	3	3	3	3
P11940-1;P11940;B4DZW4;B3KT93;P61286;P11940-2;Q9H361;Q2VIP3;Q3ZCS4;Q5VX58;Q4VXU2;B4DQX0;Q96DU9;A8K240;B4DM75;Q4VY17;Q862M1	Polyadenylate-binding protein 1;cDNA FLJ57246, highly similar to Poly(A)-binding protein 1;cDNA FLJ37875 fis, clone BRSSN2018771, highly similar to Poly(A)-binding protein 1;Polyadenylate-binding protein 3;Testis-specific poly(A)-binding protein;PABP3;Poly(A) binding protein, cytoplasmic 3;cDNA, FLJ93858, highly similar to Homo sapiens poly(A) binding protein, cytoplasmic 3 (PABPC3), mRNA;Polyade…	PAB1;PABP1;PABPC1;PABPC2;PABP3;PABPC3;PABPL3;hCG_1774619;RP11-165I9.5-001;C20orf119;PABPC1L;PABP5;PABPC5;RP5-1069P2.6-017	3.17974	0.375947	3.63296	0.448325				-0.453217	2.93792	2.85905	3	3.59221	3	3	3	3.23797	2.46094	3.79241	3	3.15706	3.86316	3.97124	3	3.76482	4.06047	3	3	3.34947	3	3	3	4.79739	3	3	3	3	3	3	3	3	5.01397	5.12545	3	3	5.19013	3	3
Q02413;B7Z845	Cadherin family member 4;Desmoglein-1;Desmosomal glycoprotein 1;Pemphigus foliaceus antigen;cDNA FLJ50928, highly similar to Desmoglein-1	CDHF4;DSG1	3.18665	0.324501	3	0.168364				0.186651	3	3.70947	2.89762	3	3	3	2.63963	3	3	3.61503	3	3.1389	3	3	3	3	3.3158	3	3	3.47092	3	4.86651	3	3	3	3	3	3	3	3	3	3	3	3	3	3	3	3	3
P12821-1;P12821;P12821-2;B4DKH4;B4DU66;Q16425;P12821-3;B4DXI3;B4DXK6;Q3KRI5	Angiotensin-converting enzyme;Angiotensin-converting enzyme, soluble form;Dipeptidyl carboxypeptidase I;Kininase II;cDNA FLJ60635, highly similar to Angiotensin-converting enzyme, somatic isoform (EC 3.4.15.1);cDNA FLJ58944, highly similar to Angiotensin-converting enzyme, somatic isoform (EC 3.4.15.1);Angiotensin I-converting enzyme protein;cDNA FLJ61451, highly similar to Angiotensin-converting…	ACE;DCP;DCP1	3.55192	0.335707	3.53432	0.175182				0.0175953	3	3.45945	2.40149	3.67254	3.22355	3	3	3	3	3	3	3	3	3	3.18848	3.46208	3	3	3.31144	2.91544	3	4.82754	3	4.96038	4.73123	3	3	3	3	3	3	3	3	3	4.79634	4.73759	3	3	4.80928
Q06210-1;Q06210;A8E645;Q8WN68;Q06210-2	D-fructose-6-phosphate amidotransferase 1;Glucosamine--fructose-6-phosphate aminotransferase [isomerizing] 1;Glutamine:fructose 6 phosphate amidotransferase 1;Hexosephosphate aminotransferase 1	CALR;CRTC	3	0.422707	3.47951	0.269507				-0.479515	3	3.72358	3	3	3	3	3	3	3	3	3.79063	3.99664	4.23639	4.33206	3	3.90974	4.7248	3	4.34044	3.79962	3	3	3	3	3	3	3	3	3	3	3	3	5.03539	3	3	3	5.75976	3	3
Q86SQ4-3;Q86SQ4;Q6DHZ4;Q6F3F6;Q8IXA4;Q6F3F5;Q86SQ4-1;Q6F3F8;Q86SQ4-2;Q6F3F7	Developmentally regulated G-protein-coupled receptor;G-protein coupled receptor 126;Vascular inducible G protein-coupled receptor	GFAT;GFPT;GFPT1	3.56827	0.430453	3.18799	0.153049				0.380273	3.20898	3.77422	3	3.76589	2.83804	3	2.51818	2.58967	3	3	3	3.35753	3	3.66796	3.58277	3	3.40162	3	3.48927	3.08511	4.74364	5.04285	3	4.89618	3	3	3	3	3	3	3	4.87994	3	3	3	3	3	3	3
B7Z6Q5;P16278-1;P16278;B7Z6B0;Q53G40;Q53H18;A8MZ11;P16278-2;B7Z5H9;Q16007	Beta-galactosidase;Acid beta-galactosidase;Elastin receptor 1;cDNA FLJ53291, highly similar to Beta-galactosidase-related protein;Lysosomal acid beta-galactosidase	DREG;GPR126;VIGR	3.54043	0.253907	3.16888	0.114614				0.371549	3.00762	3.12182	2.2223	3.67132	3.52349	2.77439	3.04289	2.78246	2.87818	3.48386	2.78708	3	3.24983	3.15884	3.15005	3.2318	3	3	3.27142	3	3	3	3	5.02334	4.76641	3	3	3	3	4.61452	3	3	3	3	3	3	3	3	4.68878
P08107;A8K5I0;B4DI39;B4E1S9;Q9UQC1;A7LN90;B4DNT8;B4DWK5;Q59EJ3;Q27965;Q27975;B3KTT5;B4DFN9;B4DVU9;B4E388;B4E3B6;Q5SP16;B4DNX1;B4E1T6	Heat shock 70 kDa protein 1/2;Heat shock 70 kDa protein 1A/1B;cDNA FLJ75127, highly similar to Homo sapiens heat shock 70kDa protein 1A, mRNA;Heat shock 70kDa protein 1A;Heat shock 70kDa protein 1B;cDNA FLJ54328, highly similar to Heat shock 70 kDa protein 1;cDNA FLJ54283, highly similar to Heat shock 70 kDa protein 1;Heat shock protein 72;cDNA FLJ54370, highly similar to Heat shock 70 kDa protei…	ELNR1;GLB1	3.29326	0.33408	3	0.171999				0.293262	2.75155	3	2.60054	3.1372	3.18364	3	3	3	3.34815	3.45599	3	3	3	3	3	3.36382	3	3	3.01528	3	3	3	3	3	3	3	3	3	4.50854	4.42408	3	3	3	3	3	3	3	3	3
Q27970;Q6DW14;Q6QDT8;P07384;B2RDI5;B4DWH5	Calcium-activated neutral proteinase 1;Calpain mu-type;Calpain-1 catalytic subunit;Calpain-1 large subunit;Cell proliferation-inducing gene 30 protein;Micromolar-calpain;cDNA, FLJ96627, highly similar to Homo sapiens calpain 1, (mu/I) large subunit (CAPN1), mRNA;cDNA FLJ53224, highly similar to Calpain-1 catalytic subunit (EC 3.4.22.52)	HSPA1;HSPA1A;HSPA1B;DAAP-21F2.7-001;DAAP-21F2.8-001;DADB-333F21.2-001;DADB-333F21.4-001;hCG_1820593;hCG_43726;HSP70-1;DAAP-21F2.8-002;DADB-333F21.4-002;DAQB-147D11.2-002;XXbac-BCX40G17.4-002;XXbac-BPG254B15.2-002	3	0.176597	3.14086	0	X			-0.140856	2.73061	3.38609	3	3.7853	3	3	3	2.56632	3	3	3	2.73371	3	3.35892	3	3	3.28409	3	3	3	3	3	3	3	3	3	3	3	3	3	3	3	3	3	3	3	4.40856	3	3
P04040;B4DWK8;Q8TAK2	Catalase;Similar to catalase	CANPL1;CAPN1;PIG30	3.12044	0.269535	3	0	X			0.120436	3	3.36393	3	3.26198	2.70209	3	3	3	2.9806	3	3	3	3	3	3	3	3	3	3	3	3	3	3	3	3	3	3	3	4.20436	3	3	3	3	3	3	3	3	3	3
A7MBJ4;P10586-1;P10586;P10586-2;Q59FI2	Leukocyte common antigen related;Receptor-type tyrosine-protein phosphatase F;Protein tyrosine phosphatase, receptor type, F isoform 2 variant	VCP;DKFZp434K0126	3.3497	0.426708	3.34287	0.30365				0.0068368	3	3.79074	3	2.62556	2.57292	3	3	3	3	3.29464	3	2.9501	3	3.77886	3	3.40819	2.95956	3	3	3	3	4.95815	3	3	3	3	3	3	3	4.53889	3	3	3	4.86118	3	4.5675	3	3	3
P27797;B4DHR1;B4E2Y9;Q53G71;Q6IAT4	Calregulin;Calreticulin;CRP55;Endoplasmic reticulum resident protein 60;grp60;HACBP;cDNA FLJ53009, highly similar to Calreticulin;cDNA FLJ58668, highly similar to Calreticulin;Calreticulin variant	CAT	3.16878	0	3	0.560148		X		0.168777	2.8419	3.66904	3	3	3	3	3	2.59966	3	3.16979	3	3	3	3	3	3	3	3	3	3	3	4.68777	3	3	3	3	3	3	3	3	3	3	3	3	3	3	3	3	3
P55072;B2R5T8;Q0IIN5;Q0V924;Q2TAI5;Q96IF9;Q9HAP0;Q9HAP1;Q9NTC4;Q3ZBT1	15S Mg(2+)-ATPase p97 subunit;Transitional endoplasmic reticulum ATPase;Valosin-containing protein;VCP protein;Putative uncharacterized protein DKFZp434K0126	LAR;PTPRF	4.32583	0	3.76004	0.270204		X		0.565782	2.88189	3.23583	2.62881	3.71827	3.30897	2.34745	2.66722	3	2.91497	3.53074	3	2.24445	3.3149	3	3.31404	3.16059	3	3	3.19667	2.9715	3	4.83147	4.74283	5.20712	5.11886	3	4.74975	3	4.7181	4.89013	3	3	4.91179	3	5.05239	4.71664	3	3	4.91963
O43493-1;O43493;B8ZZ88;O43493-3;O43493-5;B2R686;O43493-2;O43493-4;O43493-6	TGN38 homolog;TGN46;TGN48;Trans-Golgi network integral membrane protein 2;Trans-Golgi network protein TGN51;cDNA, FLJ92838, highly similar to Homo sapiens trans-golgi network protein 2 (TGOLN2), mRNA;Trans-golgi network protein 2, isoform CRA_a	TGN46;TGN51;TGOLN2;hCG_34605	3.14305	0	4.07835	0.366854		X		-0.935296	3	3	3	3	3	3	2.99096	3	3	3.06266	2.87042	3.0881	3.73081	3.55246	3.92958	3.86946	3.8688	3.41068	3.41179	3.15709	3	3	3	3	3	3	4.43054	3	3	3	3	3	4.64301	4.49206	5.35963	4.6612	4.78328	4.84432	3
O60603;B3KWR9	Toll/interleukin-1 receptor-like protein 4;Toll-like receptor 2;cDNA FLJ43671 fis, clone SYNOV4007553, highly similar to Toll-like receptor 2	TLR2	3.14345	0	3.20256	0.22358		X		-0.059116	3	3.37299	3	3	3.04638	2.63986	3	3	2.95841	3	3	3	3	3	3.54075	3.52243	3	3	3.22427	3	3	4.43447	3	3	3	3	3	3	3	3	3	3	3	3	5.02563	3	3	3	3
P07864	Cancer/testis antigen 32;LDH testis subunit;LDH-X;L-lactate dehydrogenase C chain	LDHC	3	0	3.2005	0.120249		X		-0.200497	3	3	3	3	3	3	3	3	3	3	4.07773	3.87258	4.17298	4.07203	4.04505	4.18631	3.91873	3.83085	3.94987	4.02123	3	3	3	3	3	3	3	3	3	3	3	3	3	3	3	3	3	3	3
P06753-2;P06753;B2RDE1;Q5KR47-2;Q5KR47;Q5VU66;Q5VU64;Q5HYB6;Q5VU59;B4DWT5;Q8NAG3;Q5VU63;C4AME3	Gamma-tropomyosin;Tropomyosin alpha-3 chain;Tropomyosin-3;Tropomyosin-5;cDNA, FLJ96568, highly similar to Homo sapiens tropomyosin 3 (TPM3), mRNA;Tropomyosin 3;Putative uncharacterized protein DKFZp686J1372;cDNA FLJ50720, highly similar to Homo sapiens tropomyosin 3 (TPM3), transcript variant 2, mRNA;cDNA FLJ35393 fis, clone SKNSH2000971, highly similar to TROPOMYOSIN, CYTOSKELETAL TYPE	TPM3;RP11-205M9.1-009;RP11-205M9.1-014;DKFZp686J1372;RP11-205M9.1-003;RP11-205M9.1-011	3	0	3.23613	0.550977		X		-0.236129	3	3	3	3	3	3	3	3	3	3	3	3	3.75508	4.02837	3	3	4.47091	3	3	3	3	3	3	3	3	3	3	3	3	3	3	3	3	3	3	3	5.36129	3	3
A7BI36;Q9P2E9-1;Q9P2E9;Q9P2E9-2;A1A5C4;A2A2S5;Q05DK7;Q32NB1;Q9P2E9-3;A1A5C5;B3KSG1	p180/ribosome receptor;180 kDa ribosome receptor homolog;ES/130-related protein;Ribosome receptor protein;Ribosome-binding protein 1;RRBP1 protein;Ribosome binding protein 1 homolog 180kDa (Dog);cDNA FLJ36146 fis, clone TESTI2025117, highly similar to Ribosome-binding protein 1	DPP3;DKFZp686O1117	3.30115	0	3.17783	0.19542		X		0.123319	3	3.3282	3	3.03431	3	3	3	2.45122	2.72333	3.18831	3	3	3.2332	3	3	3	3.68136	3	3	3	3	4.5466	3	4.46494	3	3	3	3	3	3	3	3	3	3	3	3	4.77835	3	3
Q9NY33-1;Q9NY33;B4DLX4;B4E357;Q53GT4;Q53HL4;Q5JPB8	Dipeptidyl aminopeptidase III;Dipeptidyl arylamidase III;Dipeptidyl peptidase 3;Dipeptidyl peptidase III;cDNA FLJ54021, highly similar to Dipeptidyl-peptidase 3 (EC 3.4.14.4);cDNA FLJ53282, highly similar to Dipeptidyl-peptidase 3 (EC 3.4.14.4);Dipeptidylpeptidase III isoform 1 variant;Putative uncharacterized protein DKFZp686O1117	ATRN;KIAA0548;MGCA	3.50015	0.239099	3	0	X			0.500153	2.97692	3.10254	2.54301	3.42852	2.89413	2.43345	3.067	2.78465	3	3.42057	3	3	3	3	2.65209	3.32715	3	2.27866	3	3.06412	3	4.43387	3	3	3	3	4.92515	3	3	4.64251	3	3	3	3	3	3	3	3	3
O75882-1;O75882;O75882-2;B4DZ36;O75882-3;Q8MJ16;Q9GLC5	Attractin;DPPT-L;Mahogany homolog;cDNA FLJ58441, highly similar to Attractin	POLD;POLD1	3	0.325107	3.16119	0	X			-0.161189	2.49661	3.2814	3	3	3	2.73003	2.74025	2.99321	3	3.29653	3.50538	3	3.45763	3	3	3.31254	3.40804	3	3.07137	3	3	3	3	3	3	3	3	3	3	3	3	3	3	3	3	3	3	3	4.61189
Q308M6;P28340;P28339;Q59FA0	DNA polymerase;DNA polymerase delta catalytic subunit;DNA polymerase subunit delta p125	RRBP1;KIAA1398;RP11-462D18.3-003	3	0.244852	3.19862	0.217591				-0.198618	3	3	3	3	3	3	3	3	3	2.31463	3	3	2.58104	2.74597	3	3	3.33883	3	3	3	3	3	3	3	3	3	3	3	3	3	3	3	3	3	3	3	4.98618	3	3
P54802;Q14769;Q59FD0	Alpha-N-acetylglucosaminidase;Alpha-N-acetylglucosaminidase 77 kDa form;Alpha-N-acetylglucosaminidase 82 kDa form;N-acetyl-alpha-glucosaminidase;N-acetylglucosaminidase, alpha-(Sanfilippo disease IIIB), isoform CRA_a;Huntingtin interacting protein-1-related	NAGLU;UFHSD1;hCG_16571;ufHSD2	3.15705	0.251269	3	0	X			0.157047	3	2.80932	3.10602	3	3	2.23837	3.07697	3	2.89387	3	2.89131	3	3	3	3	3	3	3	3	3	3	3	3	3	3	3	4.57047	3	3	3	3	3	3	3	3	3	3	3	3
B4DHD2;B7Z5C1;Q4W4Y1;Q6NUS1;Q8WUM4	cDNA FLJ55458, highly similar to Programmed cell death 6-interacting protein;cDNA FLJ56126, highly similar to Programmed cell death 6-interacting protein;Dopamine receptor interacting protein 4;PDCD6IP protein;ALG-2-interacting protein 1;Hp95;Programmed cell death 6-interacting protein	DRIP4;PDCD6IP;AIP1;ALIX;KIAA1375	3.36617	0.466616	3.74081	0.315028				-0.374635	2.46589	3.55605	3	3.57623	2.43188	2.43578	3	2.29903	2.65014	3.07631	3	3	3.6102	3.68333	3.30118	3.69715	3.50497	3	3.6293	3	3	4.81448	3	4.84723	3	3	3	3	3	3	3	3	4.88232	4.88921	3	4.81472	4.82182	3	3
[truncated: 1 more columns]
